# Supplementary material for: Two transcriptionally and functionally distinct waves of neutrophils during mouse acute liver injury
Source: Hepatol Commun. 2024 Jun 19;8(7):e0459. doi: 10.1097/HC9.0000000000000459 (PMC11186811; doi:10.1097/HC9.0000000000000459)
Supplement: SUPPLEMENTARY MATERIAL [file hc9-8-e0459-s002.xlsx]

## Sheet: Feuil1
Table S4. DEGs, liver neutrophils from 24h post-injury compared to control (splenic neutrophils).
Symbol	logFC	AveExpr	adj.P.Val
Gm26669	2.93901305239933	12.7329596339918	2.78587967331232e-08
Gm16894	4.59364911682165	7.94356563141517	1.39322285649549e-07
Gm26728	2.59935815815108	9.5135095277819	1.28231188301432e-06
Tmem189	2.85307555156713	13.195402866909	1.28231188301432e-06
Tctex1d4	4.2566227051327	7.88939015700477	1.28231188301432e-06
Junos	2.47159281942993	9.89067216835636	3.14871347383402e-06
Gm28033	2.11565602608025	9.78997400811637	6.04490062556145e-06
Gm26885	2.77662641473784	12.9409179837892	6.24171059324791e-06
Gm12868	2.43883639973988	9.41442929140272	6.79814305328805e-06
Cebpb	2.80143705431265	9.12295727845266	8.056342965347e-06
Bricd5	-4.95163814776411	5.85787149548716	8.056342965347e-06
E230013L22Rik	3.44331349113572	8.33329550952804	8.78127440441308e-06
Gm26778	1.41578924794424	14.2605561866826	9.91173121961776e-06
Gm26857	1.61081290185325	9.80829988427906	1.35496132377037e-05
Smox	2.41069368305353	6.44730609735952	1.35496132377037e-05
Gm14453	1.4878615610398	10.5772403308219	1.40420284496083e-05
Abi3	1.20338532112459	14.4432630079823	1.40420284496083e-05
Gm5577	1.49982594572813	11.7392321481773	1.65793668678746e-05
Cxcr5	3.04599263674168	7.65392530070232	2.4052507971523e-05
1700058P15Rik	1.64058679631633	9.29938814416854	2.41170697756961e-05
Gm26809	3.21219980153141	9.83981420282616	2.41170697756961e-05
Gm26649	1.388734790632	11.2498635272932	2.41170697756961e-05
Gm12867	3.18957221731283	6.08020377497291	2.41170697756961e-05
Gm43182	3.37565963045981	5.91280522642697	2.51855309650431e-05
Gm16229	5.10213078290288	7.84097970225146	3.02378923455558e-05
Gm9887	1.58038385214667	9.80367637307775	4.91016096795081e-05
Glyctk	-3.1397110057436	3.83430575630388	4.91016096795081e-05
P2ry2	1.82373040322487	6.82094738929585	8.74962156238e-05
Apobec3	1.87795921729863	7.58879393974223	0.000109316973733124
Fosl2	1.79308876421852	8.93366111320137	0.000112116302632407
Ngp	-5.57301711886375	5.21030171989181	0.000123173304250701
Cln3	1.0412053458898	11.9071656182048	0.000112116302632407
RP23-312E2.1	1.24482470895929	10.5271255515247	0.000119608727769853
Il1bos	1.78495120732804	10.6518779807816	0.000119799392328966
Ppp1r18os	2.05868577261323	7.26635721763515	0.000126097933613052
RP23-296G24.1	2.07026517021523	7.47042399975041	0.000126126580195333
Slc35e2	-1.90377144968036	6.26034022895336	0.000129928280591744
Gm20319	2.44663134059451	10.4401462811662	0.000126097933613052
Gm20511	1.05854447463565	11.985778842364	0.000126097933613052
Zfp36l1	2.46649696906835	6.19707045670206	0.000135597378656382
Gm17122	1.6777041732963	10.4120384288728	0.000129928280591744
Basp1	3.31459939422485	10.235319721315	0.000132314749948007
Tacc2	-6.06693626653522	0.298196591333341	3.79911997188099e-05
Kntc1	5.78444727617824	6.2135900929979	0.000129334234875471
Cdip1	1.25058169779284	9.57657229058358	0.000180515152949976
BC024978	1.3082350429816	7.69043915827913	0.000210471800848158
Fndc9	1.53979302034429	8.36468096062667	0.000242069843600502
Gm17907	2.62610845669042	5.11245824572035	0.000242069843600502
Gm10382	1.57453018679739	10.3019462852213	0.000233540062340454
4930463O16Rik	-5.55030329759216	0.897864844020308	0.000100639308711462
Gm20531	1.09737021360602	12.0606961930341	0.000242069843600502
Gm26759	1.43280332986768	9.92369103110449	0.000276247377539321
Igsf10	1.32279453339779	9.38227982954837	0.000290068694582094
Zfp266	-5.58332406635857	1.21273684656433	0.000112116302632407
Gm26586	1.09594487871828	10.6419181963562	0.000297142607592683
Gm15283	1.92591132713646	8.65431649357592	0.000353114162706213
Gm37256	-3.25419260956109	4.84848230187763	0.000421981447114549
4930581F22Rik	1.32917359194592	7.77178281813289	0.00041990398089458
Gm16599	1.73275075710415	6.93299762813699	0.000434000522235112
Marcks	1.38621030261922	9.97228607124524	0.000433449265059093
Pim1	2.2576351843383	7.60169436231378	0.000486478875968851
Cpa6	-4.58891607313083	-0.6246470366349	0.000162235615695607
Casc1	-2.37458526613909	4.73954005472572	0.000511544002223908
Rab20	2.84596096432096	5.12047414040783	0.00053978877631386
Piezo1	-2.22009370700946	4.13464116352169	0.00053978877631386
Dusp1	2.02193630130029	8.00423906705609	0.00053978877631386
Gm14455	1.81909115932162	10.464580261944	0.000511544002223908
Gm17089	2.50521690302656	6.38652900374075	0.00053978877631386
Gm8250	1.72760656006445	7.966621911856	0.00053978877631386
Zfp36	1.45641816204249	8.36140393414344	0.00053978877631386
Gm15491	1.01022913236494	11.1182875148588	0.000518891390019037
Ddb2	1.88408024147529	7.06767781206497	0.000577122674308529
Vti1b	1.18550589569013	10.4976103523919	0.00053978877631386
Gm44876	1.76557596787698	9.64531444355607	0.000577122674308529
Psd	1.29655350718121	8.90879950541331	0.000588390294680862
4930458D05Rik	1.7129684699201	7.163620871872	0.000641004233048048
RP24-285L8.3	1.13321733211973	9.75550261974788	0.000588390294680862
Golim4	-5.18142160039544	2.42510837942598	0.000421981447114549
F730016J06Rik	-4.86741376375494	-0.421535792772978	0.000297142607592683
9130221H12Rik	0.993344667372765	11.1471816200697	0.000577122674308529
Nme6	-4.49008979896067	-0.643911591237943	0.000297142607592683
Gm4876	1.67050508027793	5.3788292813803	0.000714717960757779
Gm25238	1.61146685798227	7.00878889005457	0.000696792801814481
Gm28809	4.17437062549856	4.70056153792932	0.000588390294680862
Gtf2ird1	-4.97819100704935	2.1333501591449	0.00053978877631386
Pnrc1	1.59752920113791	6.35767414717124	0.000766519949498898
Dvl1	-2.19097406519441	4.6588691813101	0.000774401577577466
Gm43963	2.0565155276078	8.94666107451778	0.000714717960757779
Pitpna	1.31573653012948	7.86186506066918	0.000755342593063933
Fam196b	2.43966887023543	5.5758340005712	0.00079964805330335
Plbd1	-1.42960569114093	6.45733186962714	0.000787429627084337
Etohd2	0.825083138534961	11.3400962977397	0.000690555689202334
AC149057.2	3.29464938412842	6.39148997204116	0.000812678756831874
Rpl31	-1.50534639648811	5.82475007107674	0.000812678756831874
Srd5a3	-2.84992013768663	3.295369562885	0.000812678756831874
Gm16578	1.34273735073803	8.28158230009574	0.000812678756831874
Gm42809	1.57854674182502	7.75649566597649	0.0008439384595536
Vipr1	1.49964644253461	5.83548193993445	0.000970024512968321
Gm20417	1.57822208057889	10.8001315560099	0.000826843585678281
Ighv1-74	-4.29535666373931	3.12166620526632	0.000766519949498898
Nfkbil1	2.47279046167767	6.42892359333811	0.00104469501343989
Ssh1	2.77947154373571	6.73103393065675	0.00105872901484086
CH25-501L8.2	2.68196038377181	4.05996775119974	0.00108843037058797
Gm15354	1.46274766870544	5.90955533668303	0.00111761754536061
Rcsd1	-1.44968775383999	6.07946429626179	0.00111761754536061
Gpd1l	-3.95511314467346	1.28695290692275	0.000577122674308529
Prrt1	2.20471273765195	6.41059450854659	0.00111761754536061
E230032D23Rik	1.32637000739957	7.24232026741434	0.00112066896592854
Kctd18	-4.38019692310044	2.40887558709875	0.000873965909346116
Mast1	3.0093041904158	5.95613738215478	0.00122784671068654
Gm13571	-2.13652074679438	6.0573810351404	0.00120023828242186
Nrm	1.37904061240275	9.23809623677842	0.00111761754536061
Il12a	5.18798694974916	2.11579635917649	0.000657436104618492
Fam122a	1.71644424629141	5.26144817684016	0.00130792580890023
Spns2	-4.02985880646907	-0.304323472463749	0.000714717960757779
4930551O13Rik	1.40444902727697	7.02662189913793	0.0012795717577396
Slc2a1	1.77784720441835	4.75858350329009	0.00139628320904132
Atp2a3	-1.97731961467173	4.05537940179183	0.00139212839997137
H60b	2.0058873400282	6.27523623522532	0.00139212839997137
Tulp2	2.53347861432423	8.09070708226367	0.00136761371737971
Ltf	-8.66346792964709	3.78730998438019	0.00120023828242186
9330162G02Rik	1.35116137430587	7.20302408954922	0.00139776653436042
Mlst8	-4.2396322938801	1.15435632486329	0.000873965909346116
Gm14321	2.31036919879058	6.10181710160754	0.00145245473791945
Gm38336	-1.61147533600848	6.53279095529494	0.00142761645301919
Junb	1.38941998729572	8.91887380972124	0.00139628320904132
Osm	2.24077137952897	5.29549302341956	0.0015145100815215
Ppm1n	4.8967276259967	2.67872861115501	0.000873965909346116
Dvl2	0.879210567549734	9.69740633158525	0.00138621749540753
Hcar2	2.59334072888655	4.90134107400575	0.00151660614250368
Gm45133	1.1782191179049	8.05524718416669	0.00145245473791945
Gm28913	5.39869189443076	7.05577163171396	0.0016245834941188
Nit1	0.870714637662097	9.80786962100511	0.00142761645301919
Gm11696	1.17711122478785	8.18867758013168	0.0015145100815215
Fos	1.81222125977085	8.14270014904235	0.0016245834941188
Nnat	1.74364179554111	7.24626863021296	0.0016245834941188
Mina	1.7443581640932	7.03884179777304	0.00165688360549363
Gm16712	0.999663438637656	11.0100968529327	0.00142761645301919
4930403D09Rik	2.76477700294775	3.71007310382877	0.00166294455337552
RP24-248F14.2	6.61595277100994	5.62099432934434	0.00166294455337552
Gm44710	1.23430971091038	10.9388974097337	0.00145245473791945
Rilpl2	2.87746119335945	5.98567865187312	0.00179178300288251
Ccl3	3.57833171968958	8.56066840909088	0.00166294455337552
Gm37376	1.45829528117783	12.1590879884252	0.00139776653436042
Fdft1	1.80333725156664	7.28947069851343	0.00166294455337552
Gm7019	-4.02166082747709	-0.293694449551529	0.00111761754536061
2310043M15Rik	1.32471330410741	7.52034676092761	0.00169818579185677
Gm15674	-2.45233090074582	4.7583082890234	0.00185711051816952
Dars	-4.01111912681957	0.377537991341874	0.00111761754536061
Dnah17	0.864055335916445	10.9028206499736	0.00151613701414945
Gm42990	-3.93446797358176	-0.657212866054247	0.00111761754536061
Kat5	-1.69597075018269	5.22330859923503	0.0019146256886891
Vps37b	-1.47530049019542	5.76107147515143	0.0018926418336473
9530027J09Rik	1.17764936017689	9.10646888945696	0.00167286176071588
Ppp1r18	1.34332187414272	8.73243065252811	0.00170603257603199
Anks6	-2.22501496937301	5.60243268169281	0.00194179459887348
Gm16559	5.31720294016998	1.62878310384575	0.000903030484845454
Zeb2	1.30340838128015	7.90274791255322	0.00179178300288251
Nfkbia	2.67674788843138	5.78067557283598	0.00194179459887348
Gm28914	5.34229241479922	6.37364834237305	0.00194179459887348
Clmp	2.15975454950781	3.94261456055992	0.00194179459887348
Mvd	0.971308136006941	10.6897272320124	0.0016245834941188
Gm5812	1.76934390275114	5.03768463860358	0.00195530466948746
Gm29233	4.79224350723674	9.5239649671067	0.00185711051816952
Gm16587	1.77782598865495	6.44678088624155	0.00194179459887348
Gm26626	1.63537017748731	6.64334177561065	0.00195530466948746
Nhsl2	-2.65437083129462	2.89648307379708	0.00194179459887348
Gm15956	1.62891832056825	7.31352937748415	0.00194999508841476
Olfr241-ps1	-4.42314490499801	-0.0564911381554485	0.00141418266238842
B230398E01Rik	1.59184482299457	6.87376950798277	0.00195530466948746
Ccdc125	-2.94006921454894	3.49779581266926	0.00207735742279828
Gm37347	5.32188960318413	2.14620946163986	0.00112066896592854
RP23-345D18.4	2.83009737917725	8.13156862605081	0.00195530466948746
Mrps7	1.3761228734026	6.35709605067707	0.00207735742279828
Gm26780	4.58082813799816	2.53444759007392	0.0015145100815215
Lamb3	1.85035335022965	5.75245984805054	0.00221435811669703
Gm13748	2.14811754627996	6.15427523783494	0.00214905919604343
Gm15396	1.39046026272809	9.09058312026751	0.00195530466948746
Ccl4	5.64080637767139	2.2844863607623	0.0013400206910152
Gm13477	1.35994323528593	7.28992019898094	0.00214905919604343
Syne1	-2.99281267594752	3.71915288322478	0.00231060289268387
Arhgdib	-2.11994304613216	6.26925372952607	0.00223514454388728
Gm9985	2.07337448507459	6.31198703639089	0.00225748828698999
Fcnaos	-4.99044352683285	0.786340370891111	0.00179178300288251
Egr1	2.30446368704991	6.09786733560172	0.00236621980566643
B3gat2	0.851377727210734	10.2623043378387	0.00195237403294156
Gm38162	1.88567103706174	5.13146245648107	0.00240012729200291
Rps26-ps1	4.55639698182526	0.767819660772771	0.00112066896592854
Coq2	-3.95108543550682	1.92373531074112	0.00185711051816952
B430305J03Rik	0.859548404921734	9.29957293020054	0.00207735742279828
Lrp2bp	1.52360317179673	6.65383996001913	0.00242479017233053
Flna	-1.63262912717366	7.38743585434991	0.00240012729200291
Cybb	-2.25043268039963	5.27230445101968	0.00268550622140431
Pkig	-3.85773510057383	2.29619174952139	0.00233399348475441
Daglb	0.816185318472492	10.4847927029032	0.00214905919604343
Gm14963	4.48174831305921	0.759084247954931	0.00145245473791945
Gm15821	0.831952011665862	11.2201674341673	0.00214905919604343
Gm37415	1.57156850780435	5.59469969280555	0.0028330543822839
Gm16066	1.65145319491477	4.37392877490615	0.0029169912973355
Gm20536	1.05174356473563	8.72650660643429	0.00244314125513095
Tbrg4	-2.59607458931358	4.70606827562161	0.002986780781487
C030005K06Rik	1.34817201323577	6.16260138851124	0.0028330543822839
Gm16175	1.1967540045193	8.81396306978733	0.00249065094311679
Evi5	-3.77640169530387	0.392462623619699	0.00194179459887348
2610206C17Rik	1.81024582487036	5.68744669296446	0.00298149435039993
Gm22249	1.48014137562469	4.98841030160918	0.00308238342260646
Gm16206	1.29285808466813	7.00210713108306	0.00285805826845117
Acod1	2.87251864383491	5.37617826383908	0.00315104969441364
Gm16042	-1.41678649452159	5.78792718278727	0.00302137071931027
L3mbtl1	-3.83547080247305	-0.575507868529264	0.00214905919604343
Gm37790	2.36543921915509	3.94879368794467	0.00317313022141129
Gm44424	1.97176245796606	4.5758359041791	0.00322140321696724
Gm10642	1.29157497159596	8.43506063349081	0.00284856792224008
Exosc9	-5.8127406963246	1.49586504915839	0.00260108609005075
Slc35g2	-1.68059381072647	4.65910192462028	0.00322140321696724
F10	5.42967847036791	2.0415755905018	0.00195652355411064
0610040F04Rik	2.89470389599192	7.61220532143808	0.00310931218496166
Mkrn2	0.895912562659992	13.2116987949082	0.00225748828698999
Gm15356	1.90819561203844	4.92548580351106	0.00347704604703467
RP23-218K15.7	1.75982916594164	15.0522272686283	0.00214905919604343
4930535I16Rik	1.40225475353746	7.40724479488807	0.00317313022141129
Fstl1	-3.49228483517088	-0.894514919903317	0.00219251709616815
Zfp445	-3.16082331413891	1.69442121043093	0.00279767158339054
Gm37362	2.01322821816375	4.99333344436648	0.00352404552459762
Mapkapk2	1.92755021789649	5.89354806984236	0.00347145768093493
Il18r1	1.53677534124489	7.23279521164232	0.00322140321696724
Gm12940	0.965252811995184	7.21013125403806	0.00322140321696724
Gm19412	0.912500274231359	10.3127032720017	0.00286141199611876
Zscan10	-3.59286987084761	2.55184218251386	0.00315104969441364
Rhou	-3.24525125825561	2.63519356647087	0.00352182554340652
Gm20490	0.989069046107707	9.02342926516011	0.00317313022141129
Gm44949	0.903474649075374	8.83583201154518	0.00317313022141129
Gm17134	1.08770514775865	8.41781513733879	0.00322140321696724
Gna12	-3.19567742010594	6.23195172391711	0.0035920505701389
Tk1	-1.29285952310375	7.00663786027273	0.00352182554340652
Marveld1	-4.02266427112618	-0.382486520140946	0.0028158757828038
Gm2245	0.846464726368454	11.5809681747157	0.00301491923701062
Edc3	0.830410204888805	10.4015850452311	0.00317313022141129
Gm16172	1.00332734008779	7.44769994100708	0.0035920505701389
Sema4f	-3.56131827728037	-0.565248295560359	0.00278099007723765
Gm26268	1.93941007294726	5.51290233302177	0.00395951801053576
Gm26577	-3.2015385952967	2.83017831099642	0.00384967467803512
Gm20412	3.17008307043793	11.5384299307982	0.00317313022141129
Rab10os	0.982469538425526	8.44399037505075	0.00351480893833168
Cacul1	1.31826022150572	6.35111208097875	0.00383123106348718
Kansl3	-2.36023949890933	6.26472763294529	0.00383123106348718
Lrmp	-2.67575534998506	3.07072415617019	0.00384967467803512
Mir142b	1.18583750394521	11.6641847126001	0.00316841442023487
1700018M17Rik	1.43043673636991	7.10950777823032	0.00374247445368673
Stard5	0.713716324567587	12.730127506421	0.00298231719381074
4930597O21Rik	3.72687593214588	4.56517800009803	0.00435615558295436
Gm26841	0.909684406078158	9.03127404771557	0.00352404552459762
Txnl4b	1.66832031417684	8.44540085638878	0.00367358386254072
Gm16024	-3.70387816491416	0.417291244815001	0.00319835505039802
D17Wsu92e	1.35593567251515	5.07434841213623	0.00432332199060206
Fbxo10	-3.47928053650908	0.107973312525851	0.00315218199965419
Gm17039	1.44036495600345	4.46521023694294	0.0044253356809907
Rpl9	-2.60750838212459	3.90946034494613	0.00448328256948428
Best1	2.13972609846099	3.93035298520393	0.00455967733721293
Cxcl2	8.00144933226294	5.6506553984331	0.00353089119833769
Smim24	-3.72278771289478	0.598122714334558	0.00347704604703467
Abl1	-3.62924415179728	0.791056958540155	0.00338421349699069
4931413K12Rik	1.62983947756933	6.33894699675337	0.00435615558295436
Snapc3	0.919357172869288	9.5550029597385	0.00370558397448601
Rell2	0.850716139506687	8.66467505128484	0.00383123106348718
Gm12359	0.829179651145267	11.1017849284764	0.00347704604703467
Pgap2	1.11222254332236	6.37058999175278	0.00438354616412261
Gm16212	-3.70845479640926	-0.241533259403407	0.00352182554340652
Gm17251	2.41365426963888	6.65080480491545	0.00435615558295436
Rprd1b	3.13679966786718	9.46974465757883	0.00386038259881393
Itgb1	2.27612718646996	4.63830758239713	0.00481122267391369
Ulk4	0.821416738427191	9.60478610320217	0.00377237096020308
Trim45	-4.65108579743589	0.279991958295552	0.0035920505701389
Olfml2b	-3.5339383845118	0.938313224520542	0.00395188410883319
Ptch2	3.11654404906627	2.26338826994969	0.00376178957128904
Gm42884	1.56656894162687	5.19062964376488	0.00463393105163879
Cd81	-3.60587992218441	0.687468224683023	0.00352182554340652
4933423P22Rik	3.10438007449052	2.45698669545135	0.00457906863870035
Ighv1-52	-3.9755011533935	3.32093229542539	0.00463786573213139
1700101I11Rik	1.60678163888365	5.8906687766493	0.00487012449123095
Chil3	-5.21919627092169	2.84874962278084	0.00499392640870154
Spsb3	-1.68093202705195	4.77984398490024	0.00513237594033756
Adpgk	-3.86483602669266	2.87620026928757	0.00513237594033756
Spata31d1a	-3.35802723691715	-0.216167508712058	0.00353089119833769
Tnfrsf23	2.21691816685752	3.57489092079823	0.0052515118633605
Dcaf15	-1.96387742666065	4.68077879522526	0.00524927146999167
Hpse	-4.12275205365428	1.30893357637325	0.00448328256948428
Gm17606	0.778927321020539	9.53741210955089	0.00429072347709182
Tubgcp6	-1.24136872712157	7.62181083257809	0.00457206857133819
Ankrd9	-3.60082497719218	-0.149730541537865	0.00378617421220221
Art3	2.83772087394557	6.16786323163781	0.005148094515386
Gm37655	1.60332382360048	4.47108747551822	0.00528091349545255
Pds5b	-3.30386539689394	0.332802431115676	0.00368567230324515
Zfhx3	1.31109500087235	5.53850784229461	0.00524030291835056
Polr1e	-2.09706759232387	2.92322320557646	0.00546984834843136
Gm16034	1.5841219071288	8.58893334076799	0.00458879165853034
Jun	2.18230208064406	5.15220222982004	0.00559868092378316
Gm11946	-1.92267877751373	3.39318604175417	0.0057644188595067
Chrnb2	0.791717511896007	10.4562168790666	0.00435615558295436
Slc7a11	1.96700911495636	4.96229186531633	0.0057644188595067
Kcnab2	-3.71267370863163	0.657822720909192	0.00449598293776595
Padi4	-1.33629270690994	5.58856888381833	0.00549117299794536
Mthfd1l	-4.17636985665786	1.41725949285908	0.00470023177509751
Pfdn5	-2.97509656793227	2.40221131955837	0.00524030291835056
RP23-106I21.5	1.69062017514162	5.82993203099166	0.0055340511639434
Gins2	1.0884133065633	10.9030313389118	0.0044253356809907
Gm19918	1.0319171399569	7.04167605388608	0.0052515118633605
Gm28529	0.984114285615667	7.54083490590256	0.0052515118633605
Gm44616	1.65523698417307	7.96405456373949	0.0052063193934462
Klhdc4	1.34852297912007	6.72851464608871	0.00559868092378316
Sdr39u1	0.755443685601684	10.9884482572728	0.00450714869465001
Gm14798	1.10485376727785	6.86635925156535	0.00556347758339888
Gm44123	0.917007257105745	10.920484744711	0.00457906863870035
Gm26899	1.10442003813422	11.4167834751008	0.00452858185959163
Dmtf1	0.9040724597248	7.92911321525932	0.00536755182038656
Nelfcd	1.60190416642418	5.9200420829362	0.00595125149004288
Vmp1	1.19583849364516	6.29560666875993	0.0059314893304266
Gucy2g	4.79519008920137	1.08292527702018	0.00438354616412261
B430212C06Rik	-1.81074854678176	4.04809457943143	0.00653804149315146
Slc24a3	3.87578149908106	-0.639458319657821	0.0036618798385075
I830127L07Rik	-5.02792064807525	0.200795025988142	0.00559868092378316
Gm43474	1.31758282595456	7.57228849414577	0.00559868092378316
4933428G20Rik	1.35412220979486	7.70538517140224	0.0055340511639434
Snrnp200	-1.51736454906004	4.3250433169727	0.00660812441990973
Gm20528	1.2231259507844	11.9387160608766	0.00458984789340746
Dnah11	-2.7985192050838	2.58001298316071	0.00636815977803191
Preb	1.36119968664989	8.33988174114265	0.0055340511639434
Amz2	1.0704282685723	10.8935523026324	0.00496505659446679
Acoxl	3.58578273587513	2.70393709404466	0.00559868092378316
Gm6225	2.59368151026629	4.58283349501415	0.00697290014176039
Ighv1-69	-2.28098121023493	4.92661287456583	0.00687006398455631
Rnf166	-3.29177334291873	0.990533667918165	0.00528091349545255
E330040D14Rik	-2.03981604150978	4.27747242094537	0.00696924980735148
Cyfip2	-1.67024516717346	5.02354187073167	0.00674374390568863
St7l	1.51594327095263	7.27924072298069	0.00609805260734395
Gm15417	1.62326502319285	4.51327327560795	0.00698517435385368
Eif2d	0.817584914527187	10.3119262543187	0.00530826422278578
4933407L21Rik	2.27354232362153	3.64240879277221	0.00713815467066108
Fbxl5	1.1668351711961	10.0104337938441	0.00543153039860796
Cd55	-3.76970751951895	0.512839536051135	0.00610803422370545
Dip2b	-2.64283942364356	2.19091504876506	0.00660625397059477
Plk3	3.84759005920883	5.08646786913747	0.00724227290179342
Gm20033	1.16191624215817	9.56843801541263	0.00559868092378316
Ighv8-6	-3.82789405313219	2.36080382451666	0.00660812441990973
Gm26679	1.1327383372051	7.46257347311119	0.00627946627453172
E230016M11Rik	1.16041090591986	11.2592383401409	0.00524927146999167
Clec12a	-2.96852550637843	3.03020980238012	0.00712034024354751
Lctl	-4.06176301203662	-0.474812281845045	0.00594181623568568
Thyn1	-1.00669117326693	6.91569104850908	0.00653804149315146
Nek6	1.00762980684241	9.04280442573706	0.0059314893304266
Sdccag8	2.13948476635834	4.37970056663531	0.00749621927391674
Car5b	-3.71297337787516	0.455897621976164	0.0057644188595067
Gmfg	-1.25371315298568	6.2921280382433	0.00696924980735148
4933430L12Rik	1.32642436017267	8.038204300055	0.00653804149315146
Fbxo27	-3.10849124494336	-0.997433255708666	0.0055340511639434
Nedd4	-3.79188800885974	0.600521010234525	0.00642540453438899
Trim34b	-2.1622106702744	2.26952149678149	0.00750152672724872
D930030I03Rik	1.72636984381955	6.5093067441648	0.0071289127163044
Gm44140	1.74597598908698	5.54860993346073	0.00733138801093989
Tmsb10	-3.89945956492263	1.55815077243333	0.00696924980735148
Scn11a	-3.22776449259113	-0.0269439468034475	0.00663182991059651
Man2b1	-1.30500297507171	5.72892258013	0.00735167074285122
Nkx6-2	0.943556101110187	7.92240683616073	0.00660812441990973
Csnk1d	2.17565358578332	7.27742443736194	0.00710481630095292
Fut4	-3.24725843037232	1.15139104049167	0.00653786821353015
Tmem181b-ps	-1.61894799713163	4.31545181719563	0.00772734286408478
Rfc5	0.958031329678969	8.77016717247544	0.00653804149315146
RP24-178J22.1	1.07806178883829	6.80351239892159	0.0071289127163044
Gm16282	0.752089250552102	11.5324251747515	0.00559868092378316
Gm15818	-1.63330399835022	4.80661105596563	0.00772734286408478
Ptgs2	4.22565374452445	5.98358951989213	0.0081842857034333
Ormdl2	0.701237814276503	9.75121496782899	0.00627946627453172
Dnajc19	0.98173200391942	7.30630864063346	0.00713601906320396
Tm6sf1	-1.27519043986242	5.53833507364976	0.00772734286408478
Gm7854	1.32314643021741	5.9149152745788	0.00772734286408478
Mvb12b	-3.06157936754829	1.95140547085507	0.00766794951203615
Stard10	1.98470571771667	4.22661729607694	0.00849801764244758
Otub2	-2.73173554755357	2.07527778841913	0.0076934964911653
Marcksl1	2.96250019914223	6.9287729364263	0.00772734286408478
Btg2	1.53335462450296	6.83741025571691	0.00772734286408478
Ighv8-4	-3.54942757498226	-0.377822396397095	0.00684319729095125
Cacfd1	1.16175873483648	7.9202259079273	0.00727108235650028
Dnajb14	-3.20895968480263	1.17833429410107	0.00750152672724872
1700051K13Rik	3.62144816343559	0.721545485799261	0.00678588865000047
Cd14	3.53216009200409	5.01219158897453	0.00882993814829731
Tcaf3	-3.39438624475002	0.679362089445565	0.00772734286408478
Gm11805	2.95380749639402	2.96865351455286	0.0085651491621914
Spatc1	1.12693116326258	10.1769947823292	0.00663182991059651
Stkld1	-2.3947035964637	2.68571835900626	0.00882993814829731
Cd101	-1.67349787395419	5.73525054702876	0.00835583325015117
E230029C05Rik	0.929294680642	6.86722853581954	0.00777156094260448
Cacna1d	-3.59735556003516	1.39362380711033	0.00854880810425359
Ict1os	-3.08533230792869	2.38529027047491	0.00854880810425359
Gm20612	2.36651977425078	4.12190507785829	0.00921399988407924
Hc	-4.02073590461487	0.725307127303766	0.0081842857034333
Trim37	-2.01710104471596	3.52496846829531	0.00921399988407924
RP23-384C18.12	1.515291792498	7.61353863770209	0.00774380043028388
Cdc25a	-3.41306360255219	-0.568791910778242	0.00722012298149886
Plk4	-2.4928014724387	2.33180292176635	0.00875837008479864
Gm29151	1.95532773605999	4.45761912352662	0.00884793369810982
Megf9	-1.65733214506627	4.1178419882434	0.00921399988407924
Gm9378	-2.99203001313746	0.623577293834992	0.0076934964911653
Gm26571	-1.1396119034401	7.24427444361903	0.00772734286408478
Sirpb1c	-2.39270613205931	2.68516415810965	0.00921399988407924
Ankrd33	-3.14959260139374	-0.751454519759268	0.00772734286408478
4930505N22Rik	2.79282963031981	2.02884601158742	0.00848205020438244
Ceacam10	-2.67903073349768	2.27374777511529	0.00938552708671639
RP23-403G9.6	3.37928702853473	2.69527858419791	0.00968930307265067
RP23-383A10.9	1.87208019464093	4.06574293144314	0.00971582343366778
Il1rn	1.64804995208263	6.36457857619231	0.00882993814829731
Mmp28	-2.53350618973023	4.02628105276846	0.00927772961890653
Prss12	3.55376333672101	-0.300874169864005	0.00660812441990973
Apoa2	2.11018815300486	2.93293817399925	0.00984123122372792
Ear2	-3.15344327618214	-0.390494382832145	0.0080316693494899
Gm15337	0.960928513865075	8.37142132350634	0.00785792247050333
Mbnl1	-1.64394202957023	3.76143476121239	0.00991913911389356
Socs3	1.12382393979038	7.12741978379375	0.00849801764244758
Gm11131	1.11796795466577	9.82086199806687	0.00750152672724872
Nab2	1.12818407782376	7.93247323118363	0.00816898204426548
Tnnc1	-3.55390799853903	-0.645725515006919	0.00814392516310182
Oip5	-2.47309759416492	1.20113013580818	0.00927772961890653
2310047D07Rik	2.07089988785879	6.56077463828284	0.00875837008479864
Ydjc	1.68674157831882	8.55746103171689	0.00802463251354666
Gm20721	0.68575992182876	12.3263914180574	0.00674374390568863
Gnl2	-3.07106384758389	1.03968728839867	0.00848205020438244
Gm43335	3.54337640274555	2.31534856396426	0.00935799445986638
Arsb	-3.13853013630662	1.46435676470271	0.00971582343366778
1700034P13Rik	0.989834222293807	8.11027681152751	0.00854877304396473
Lig3	0.785514180679211	8.74482537810486	0.00827031650997931
Foxo4	2.47247385600431	4.93690772612049	0.0102525916873932
Gm26835	4.09031279463611	0.640419411100947	0.00727108235650028
Adamts7	0.912608747609043	7.86604973473035	0.00856389832486351
Cdc23	-3.84484221024296	2.87322170111391	0.0108031257710804
Gm10244	0.827274906522822	8.0351270566797	0.0085651491621914
Rhd	-2.25069507563802	3.50134890681789	0.0108749762248864
Gm20652	3.58543966309514	2.91292796120549	0.00984941201410951
Cpsf7	-2.10509854752303	3.96800849485185	0.010964608489925
Gm4262	3.52481168853726	2.61571762515379	0.00955890832127131
Ctc1	-2.32711620174465	7.1954556609479	0.00927739592124106
Tex15	-3.73015834590301	1.39320894628655	0.00979844554749624
Gm36551	0.719275098075205	9.59925057211181	0.0081842857034333
Spef1	2.18266259116835	5.94608581494184	0.00972984897961827
Gm44248	2.10468876248737	3.73797762649491	0.01106646362258
Gm12230	2.08249393379519	2.87337041416286	0.0112438062901797
Gm37401	0.739014744877961	11.6761190748187	0.007456023011091
Myo5a	-1.99447913967784	3.65644940442326	0.0112628098112096
Nkiras2	1.67705044035405	5.25724491165569	0.0104561100459344
Gm20470	0.954535462974941	7.75641137253836	0.00921399988407924
Gm37305	0.977548926821033	8.64720033485741	0.00882993814829731
Dnase2a	3.6104142032654	2.442272659946	0.00991913911389356
Camp	-7.4717481645318	0.5750583778282	0.0105019108698887
Palm	-1.39305905238632	4.31786285908341	0.0112438062901797
4930444A19Rik	1.43361329883534	8.51577842902182	0.00890211748821441
Gm26518	0.693472418068232	10.6254957246256	0.0080316693494899
Ier2	1.11094569959268	6.46172831177379	0.0100991209130128
Dgkg	2.46304162451625	3.58639369130481	0.0114165462276902
Mib2	-2.19663139480264	2.4659840686883	0.0113192708253762
Iqce	-3.22811443439159	0.549545939070392	0.00945776673187142
Nck1	-2.09823856242671	3.0966190327546	0.0114816589090924
Haus1	-2.64185746053812	3.09286937860444	0.0114816589090924
Sirt2	-1.11652478057615	6.34523000785705	0.00984490795094846
1700047A11Rik	2.0839775297888	5.2722283336493	0.0106898505567178
E030018B13Rik	1.94224541008082	3.96787439490598	0.0114335140900382
Sh2b2	2.12655894075318	4.16284824478724	0.0114816589090924
Gm26541	0.594520341640878	12.943514965488	0.00732468517392041
Gm13450	3.66978895354055	-0.113468783805868	0.00778453765765834
Hlx	1.12177885445599	6.32645350489864	0.0104158832102306
Gm14052	4.16001757409267	1.35387363140968	0.00875837008479864
Cdk4	1.72684772370807	4.76652663321911	0.0111171725257538
Has2os	-3.23329410224142	-0.771687320875616	0.00960791472258681
Ccni	0.949754466789859	6.26843640941545	0.010526177368511
Acaa1a	0.827204571932537	10.9556045157929	0.00835583325015117
Zranb1	1.02664745907117	7.96679039401376	0.00972984897961827
Gm43068	1.20223429649458	7.72375616273676	0.00984941201410951
Icam1	2.86575243679317	3.83397531778052	0.0123338060237658
Arrdc3	-1.72823530552439	5.22188878701292	0.0115569016482477
Gm43379	-2.39938520314678	3.73207530344498	0.0122889566390979
Kcnj13	1.5104292761259	3.92423143718435	0.0122889566390979
RP23-50L10.4	-2.20874162011425	4.01503804243691	0.0121303142392583
Ly75	-4.05659039399979	1.38950180961673	0.0114816589090924
Rtp3	3.89606400707115	2.54796152830563	0.0113219840235278
1810049J17Rik	0.791684052394583	8.6588355600725	0.00967441243126045
A730085K08Rik	-1.38282666878947	7.11324466736199	0.0100991209130128
Wwp1	-2.13102836387645	4.73043171086836	0.0116476688472386
Ganab	-2.71579120636831	1.85492726653505	0.0114816589090924
Ccdc126	-1.9387598901258	4.34809619949908	0.0122889566390979
Bend4	1.84620291451074	5.44048990185282	0.0113811431863225
Fth1	1.3888986463716	8.00354182808198	0.0105019108698887
Gm16033	1.44193363379972	9.52380215326317	0.00938552708671639
Efhd2	1.29419955984428	6.11852601275818	0.0113219840235278
E2f2	-1.72439704126543	3.92299343556144	0.0128770484206202
Arhgef38	-3.18787100694398	-0.61252693290077	0.0108058081629577
Top2a	-3.34933199764306	-0.423740327130247	0.0113192708253762
Prox2os	-2.77376963587862	2.00951304581647	0.0126032642195912
Aurkb	-2.48251164136878	2.83804090986334	0.013183592530956
Oscp1	-3.07276900893625	1.39955958905656	0.0114816589090924
Dusp16	1.67967402506117	3.76257953188062	0.013183592530956
Gm42836	-2.97850381377842	1.26520193049141	0.0124299002896999
Gm9917	0.725292885047209	9.79997001457925	0.00971582343366778
Gm27295	3.93774198063746	1.09672953228236	0.0107833914815445
Psma7	-2.71372142148942	1.55594762356731	0.0123566842064927
Sgpl1	1.2893037453444	4.78028299085477	0.0129275383935273
2023-09-05	-4.11438243566146	1.33216311203481	0.0126032642195912
Tmem39a	-2.37241878387743	3.73528285712977	0.0137267223830028
Mreg	4.67220390933483	1.26384223713381	0.0108942775372866
1700047F07Rik	-2.94284518119281	-1.04593700715357	0.0110078404266397
Gm44850	-3.38724536292631	0.409893632122129	0.0113219840235278
5430405H02Rik	1.2290689541497	8.03828807541349	0.0110078404266397
Sptbn1	-3.1046940039671	1.10287700201102	0.0125980959987332
Rccd1	-2.46468741436769	3.97196904563776	0.013449336607826
1700123O20Rik	0.981800855000155	7.30514617426765	0.0113219840235278
Ckap4	-1.28555271198494	5.89898307010671	0.0120015879875309
Gm7496	1.47620735668067	4.48070246804055	0.0133849247983929
Ppp3cb	-2.39768344301575	1.65048209076938	0.0132487024962794
Tbc1d24	3.42276531971178	3.01757448133431	0.0136514677982581
Gm44985	-3.7835798886785	1.87096355385721	0.0137409207919883
Zfp672	-3.43696238725082	1.35983843130498	0.0125416620776241
Gm19557	1.36458825068062	5.30648333793008	0.0129275383935273
Gm38342	2.13540054083445	3.20499491638234	0.0145398221861942
Gm16174	1.43090022755435	5.93673877521727	0.0124524158150969
Ncln	-2.41352247147322	2.54262488951476	0.0145410290276003
Lyz2	-1.81756951407691	7.68514865094112	0.0113219840235278
Sec22c	1.03524969186956	9.34598645056434	0.0108315186855055
F2rl2	3.29874447771105	1.46794653730026	0.0124240793462282
Rpl29	-3.16740197914929	1.9344869218827	0.0137498353579777
Ccdc127	2.58606426199357	4.30577683133699	0.0149375021487878
RP24-445L16.4	3.51011921982591	1.2144073749273	0.0120264883141337
Gde1	-3.33510436582396	0.168641963488767	0.0124299002896999
Arid5b	2.3586485530877	3.17549019273951	0.0151673832861226
Alox5	-1.26436030755044	5.26157607224591	0.0135131745190089
Skiv2l2	-3.11008685983304	0.639157665093538	0.0128506245773555
Trpm2	-1.13598973581638	6.1760414831722	0.013183592530956
Ets1	-2.18016341157572	2.82258222383488	0.0156682972406598
Gm24157	1.11973621671612	9.52251921775224	0.0110167101363049
Atp1a1	2.88121513381372	4.99914504029919	0.0151673832861226
Gm16059	0.945860802336473	9.91366395412386	0.0110078404266397
Ncoa4	-3.12521380716572	2.76025914160211	0.0155501129255016
App	1.61731211466479	6.35465774342447	0.013020333365956
Tmed1	0.818894198642621	9.20837739240807	0.0113811431863225
Pkd2l2	0.655473908924396	9.66661213530478	0.0112438062901797
Tubb5	0.870881874705422	8.94221259218382	0.0115346416530558
Gapdhs	1.14195066738114	6.23972685708797	0.0135131745190089
Npm1	-2.81758193456413	0.836177868985746	0.0135131745190089
Tlr2	1.24259129986569	4.80689713797339	0.0156682972406598
Gm24465	3.36694596446827	-0.562703288929099	0.0118820855176137
4833407H14Rik	1.32055143581482	10.7974291058274	0.01106646362258
Gm26742	1.61004397408414	6.76549720758002	0.013449336607826
Gadl1	-2.86498944731427	3.02150087720993	0.0166817348672033
Ddost	-2.97632013345601	2.30422738700629	0.0161020201715441
Cxcl3	3.87827425850988	0.662287687368283	0.0119570038071971
Gm43823	3.62864508111366	-0.334146685149049	0.0123338060237658
Pmch	-4.02918934498774	-0.733742466810926	0.0149375021487878
9930111J21Rik2	-1.61879324476459	4.0510592792293	0.0165311031267445
Gm14010	2.10053534503355	4.1964409026897	0.0162000125235207
Zfp866	-2.37296503531502	1.46952742459041	0.0155501129255016
Gm26635	1.77901962133481	3.95827500276275	0.0166851349616737
Mdc1	1.36554641683818	6.21237314112405	0.0138697734628693
Wdr33	-1.35526889566261	4.73349287393598	0.0159174603148724
Tnfrsf26	2.54991089413448	2.06385340530311	0.0162000125235207
Men1	-2.04453844807544	3.10103720121109	0.0170982060036087
RP24-337F7.2	1.93518427302031	4.1419421517773	0.0167709903600604
Gm17059	3.44156803491635	-1.11230922431314	0.0120015879875309
Bri3	2.26183530247427	5.36080708231984	0.0160236964268807
Rap1b	0.869725989665014	7.89586830656991	0.013183592530956
Gale	-2.70277631739922	1.420739445519	0.0159174603148724
Dmxl1	-2.02568804071266	2.82243286554735	0.0177228432947182
Bsn	2.20037190994708	4.84753666347788	0.0164854382647129
Sf3b1	-1.085880557157	6.10864519672355	0.0152418004228408
4930438A08Rik	-3.56793617068824	0.284467289477665	0.0167709903600604
Anxa11os	1.14063410654275	10.6063373824027	0.0114335140900382
Gsto1	-3.10969109955348	0.956141921335697	0.015881993317864
Pctp	-3.48767413352368	0.805907560968611	0.0159174603148724
Tcp11l2	-1.9208908249151	3.1168155109413	0.0180563490485261
Gm11483	3.76911784837426	0.596981761486796	0.0154542184498257
Pllp	-2.05537706203877	2.71724572203255	0.0180563490485261
Mbtps1	-3.02495862835334	0.982087261652257	0.0159174603148724
Nin	-1.51871685523584	4.78588440983308	0.0165311031267445
Abca13	-2.44012506869747	1.41777980264386	0.0178664188037085
Gm44179	3.37393138443375	1.12171373480224	0.0147289867210827
Tia1	-2.71432128671439	1.2876549728106	0.0164469797459799
Ap3m2	-3.10524442766669	-0.0379927501049317	0.0153227042723144
Fut11	-3.20420605225268	0.0780214346041912	0.0154432493956492
Ly6c2	-2.63508488901707	2.57029241314989	0.0183356208558391
Phospho1	1.71978263714454	3.69414382484856	0.0181871909912286
Gm10277	2.11024812796907	4.79740230929432	0.0175420442629368
Ssr2	-2.82047635740461	0.816372319617879	0.0168633929392235
Mir6381	1.37052772329159	7.50107963704137	0.014315934971443
Map3k7cl	-1.92732027565337	4.33635548153928	0.0181577552261699
Rpl11	-1.89307174235244	3.43141923216955	0.0187977619382855
Gas2	-3.19530844648216	3.77963215523978	0.0186452308272259
Tsfm	-1.58610245672773	3.71079082249224	0.0186452308272259
Gm33280	-1.44061840750332	4.97908580757652	0.0174565384359527
Nt5e	-2.21325039785228	2.26589326002549	0.0187977619382855
Mrps9	-2.84280659272145	-0.512698651433111	0.0161474693226711
St3gal6	2.11646251714239	5.19192779478334	0.0180563490485261
Gm8459	-2.27380829862906	2.96299963629841	0.0192667199221339
Gm44025	3.21322911279558	1.85310742977409	0.0177507279721576
Orc4	1.19661269291378	5.18592756299456	0.0174780163290409
Gm37419	1.36305157231496	5.04352329010104	0.0179179397785792
4930517G19Rik	1.9156957148749	3.91922015919396	0.0187977619382855
Aldh2	-2.04207860247069	5.22008996812502	0.0175788924849099
4833420G17Rik	-2.35058573049078	2.16103634482481	0.0188108903617179
Ctnnbl1	-2.14562412864376	3.67291566173025	0.0187977619382855
Nap1l1	-2.49246525546575	2.46684082298302	0.0191847658931302
Gm9823	0.743296214602811	8.59377357566661	0.014469413399957
Gm12764	2.50821219929555	2.11292752552998	0.0191847658931302
Srp19	-2.74850650566289	0.6814891587742	0.0180563490485261
Emx1	-2.92364795456854	1.80490379006204	0.0188982885732053
Cep250	-1.34312727945014	4.01328650701773	0.0191823351887191
Gm20529	-1.31508101493443	3.80693692503834	0.0189983042928427
Gm9888	0.815120967138173	7.94531457950244	0.0154432493956492
Pwwp2b	1.7639734459409	3.97017227160816	0.0198959962592796
Cox6a2	-3.32754139658577	1.0528417560518	0.0185690779414755
Kdm5a	-2.38693910817171	2.87088714755694	0.0201737421472491
Mrpl24	-1.27728598320206	4.79956136265055	0.0186452308272259
Cdk5rap1	6.55252748772134	1.69089725327024	0.0180563490485261
Cenpf	-2.6945635935687	-1.10042949502346	0.0171833646445665
Tns2	-1.51953374400642	6.08848138473459	0.0173623067443893
Gm37048	2.71415688046818	2.62002939460623	0.0202468464242547
Ankrd28	-2.56042514214045	0.766228808715586	0.0192667199221339
Kif13b	-2.73833289068161	0.732909781987596	0.0186452308272259
Gbp9	-1.59586510925238	4.01343367378253	0.0202501374067312
Gm26533	0.722745235902174	8.24855759351534	0.0154177106699501
Gm13833	2.08779590613381	2.70286547813767	0.0203677682827745
Klf2	0.97534287648776	6.7664626452353	0.0168633929392235
Star	-2.98711158778834	-0.252470303843261	0.0184124937721645
RP23-314A15.5	-1.20541998304145	6.94499664846669	0.0168633929392235
RP23-98C9.5	6.12198274604899	1.82819853174634	0.0185480873379405
Gm16121	3.54644850440108	2.43189337315526	0.0203677682827745
Rab3d	-2.81599811653672	2.45944513295751	0.0210669077723211
Gm19719	0.95669065921083	13.8034536683987	0.0113219840235278
5031425E22Rik	1.25429216674614	4.50208936169976	0.020041339340422
Gm12992	0.600508716188584	10.506185378295	0.0141782576914218
Gm44101	3.33930535672393	1.27428213386475	0.0180563490485261
Gm16312	-1.62710356421659	4.03070862253824	0.0210308003165039
Mylpf	-2.70664087683374	0.339000454529072	0.0202612373855947
Egfl7	-1.24450570360303	5.10881063999987	0.0190844286508427
4930589L23Rik	2.6124078447539	1.7251421259737	0.0205296720347459
Ap2a2	-2.44177960753035	2.07081119428593	0.0216136010575238
Paics	-2.17195147277264	2.3246936205689	0.0221946986677598
1700016A09Rik	2.8613451596009	3.42385345903754	0.0221999448576787
Orai3	-2.63803265689835	1.38682982386324	0.0211004691084145
Gm43214	1.5435660221477	3.16425217715658	0.0219807515240883
Chmp4b	0.919486479335212	6.68969130781011	0.0181871909912286
Gm26538	0.817805822903108	7.68589309349321	0.0171833646445665
Cpne3	-2.09076729571428	3.59876677320687	0.0222246865196893
Tshb	-1.74442177732028	6.51335366821504	0.0181871909912286
Gm26877	2.67930174064484	2.58028809069079	0.0223689841849925
Htr2b	3.43949519780465	0.0719996604992942	0.0181871909912286
Prkcg	-2.92527516177315	0.22041535701074	0.0198201605527919
Lrp8os3	-2.41160827145227	2.16740895439773	0.0229110770788856
Nfkbie	2.47163292218214	2.62496070610504	0.0228249764986647
Rpl17	-2.61077014138844	2.78041514182713	0.0229110770788856
BC049352	1.42005499120449	7.03614080394138	0.018610273707539
Gm10638	1.63594953176378	4.53468179612624	0.0214860696678933
Ighv1-56	-3.59137295741142	-0.504295260640875	0.0209539079061118
Polr1a	-2.38930958591496	1.81873482859406	0.0224629046580476
RP24-126J17.5	1.48821808931769	3.58703423884069	0.0225989560774826
Tcf7l1	3.94415677952316	-0.198794805054002	0.0186452308272259
Pdzd11	-3.41635338501662	0.324030743281367	0.0218178791492737
G530012D18Rik	0.644283888843496	9.32983913397707	0.0162000125235207
Rpl4	-2.83058239314211	2.12017648205538	0.0228621459797403
Cpsf3l	-1.66319841310341	4.09465527729277	0.0222701773073326
Zmynd8	-2.35659908653896	2.57790668007918	0.0232467403832576
A730081D07Rik	0.627493863697666	12.5920982063296	0.0134339735738589
Nfkb2	1.11833782002543	5.2071142059132	0.0206298097783334
Pik3ip1	1.36464283944668	5.94681868314632	0.0200683480313834
4833422C13Rik	-2.8840911693258	0.413547242395023	0.0221846677354829
Traf6	-1.80499916192253	3.6859175788106	0.0233166051002747
Ddit4	3.20491138630444	1.10283316767329	0.0203677682827745
Tmem208	0.957885508079362	8.44445773018933	0.0177507279721576
Git1	-2.26312638933963	2.96161594427731	0.0238958505016907
Psmb7	1.53987376922268	4.70983242680361	0.0223689841849925
Rnf19b	1.07457319839973	5.29461425504799	0.0209789026858065
Zmpste24	-3.04967512760889	1.71379291449781	0.0239302517851885
Ceacam1	-1.93822791350031	3.88323941068353	0.0233166051002747
Gm44170	0.72064809865898	9.41843174139636	0.0168633929392235
Gm36992	1.09886329014218	5.60465441400201	0.0207857189388158
Gm15395	3.17876098727648	3.3751257789273	0.0240549034827416
Atp5c1	-2.58174196096779	1.61756931175156	0.0233166051002747
Tmem181a	-1.47882929075827	3.23290523109787	0.0235386732952613
Has3	0.775710954903353	8.70636092496882	0.0177610851731472
Ctsc	3.06753197753335	2.25897177882018	0.0240549034827416
Sfxn5	1.12036340802377	5.81183985032506	0.0209539079061118
Ighv1-82	-2.83462617298555	-0.711110181487133	0.0221559974517164
Paqr3	0.675933422433202	8.98598791269742	0.0175420442629368
Tmem184a	1.03040634977576	7.30862530423188	0.0191847658931302
Ecsit	-2.61133043829151	0.92144788442532	0.0235386732952613
Dnajb13	-1.0861074149195	5.7726169401162	0.0203677682827745
F830208F22Rik	0.88211604182033	7.37684628982426	0.0190599816613579
Eif4ebp1	1.38326100496524	4.16385768288365	0.0231980480754686
Ighv1-53	-3.13363555038837	-0.357500326471217	0.0223112834543606
Ier3	2.44725731552716	3.36819819819504	0.0250566559031241
Agtrap	-2.03311887525287	2.28327092828385	0.025042203483121
Ackr4	-1.25753951925524	6.26826548228565	0.0196338003571174
Gm6939	-2.65051802239656	0.937545046174973	0.0236785901437385
Gm26643	0.907216282227618	6.28701517082535	0.0205296720347459
Ddx28	4.61065398636292	3.10300565211184	0.0247070733027495
Cdk11b	-1.06857835084707	5.40468273423994	0.0218178791492737
Stt3b	-2.6337485797073	1.12122165161259	0.023943997019554
Gad1-ps	-1.32614903752089	5.18919937473805	0.0227765002047051
Mthfr	-1.96701933542804	2.89635154927583	0.0253717696205787
Akap8l	-1.17313651712326	4.46440974787798	0.0233166051002747
Thap4	-2.91857027242684	0.103318085739508	0.0225570387123595
0610012D04Rik	1.33543971852314	4.69373338668019	0.0232467403832576
Retsat	1.15578731728216	6.46477207749514	0.0208879079947531
Gm26764	1.32961837837765	5.28855720152895	0.0223112834543606
Mapk8ip3	-1.01141209241709	7.49700325931593	0.0195711657305134
Gm26545	1.22140745935994	4.3356198472285	0.0233166051002747
Gm44981	1.88935256431703	5.77510016075138	0.0219060835487326
Atg2b	-2.70814711661694	0.7966181307805	0.0240549034827416
Mllt6	4.73986732991452	3.21656297291727	0.0249590173137679
Ppp1r42	-2.78820318832516	-0.594196459238944	0.0231980480754686
Acvrl1	-3.1785658582401	1.47155894116034	0.0259052247887669
Adora1	1.34603075896143	4.15859410062074	0.0240420978830475
Gm16091	1.28635071964051	9.26696119705882	0.0185480873379405
4930513N10Rik	2.49973889539319	4.05009866204689	0.0248341431145248
Tnip1	2.10811680466026	4.34678108853479	0.0247437229460234
Abca1	2.06314900479308	2.74226323849399	0.026165725379132
AI413582	2.61200370547535	3.21675122094342	0.026165725379132
Clec12b	-1.94882528033612	4.81574237652414	0.0238340255883491
Pus10	2.05366279592528	3.54878931997079	0.0260023449307643
Gm11699	1.18963117756311	8.19474585440043	0.0196338003571174
Rps3	-2.50555671531829	3.06009574902465	0.0261721980132142
Eme2	0.596922760853099	9.54546495114701	0.0181468583264487
Ppp2r3c	-1.79583158413664	3.43107801960477	0.026165725379132
Adck5	-3.09426443532477	0.932194455397569	0.025035877512599
Gm11491	-3.06277597468126	1.13084567534667	0.0261721980132142
1700023F06Rik	1.77823008836991	3.01531947715112	0.0263399642768167
Cdc42ep4	2.08932215132937	2.57869196671267	0.0261721980132142
Mast3	-1.5332192329133	3.94065884369077	0.026165725379132
Rps6	-2.74450744355158	1.61062317171454	0.0261721980132142
Itgb3bp	1.22745787432115	5.80487916466361	0.0222701773073326
Gm11960	2.77492197560498	1.26199425186742	0.0254801375278041
Hadha	-2.57872634597877	1.18571025126005	0.0258704523291855
Gm28289	4.06667421968548	3.02099744051909	0.0263399642768167
Tbc1d8	-1.42894458258729	3.5284325914225	0.0261721980132142
Col11a2	-1.92975283195017	2.44427591973872	0.0264732239098486
Serp1	-1.02956646668802	6.32399607795865	0.0223689841849925
Tmem198b	5.16349693365266	4.21225249384743	0.0263399642768167
Anxa1	-1.87699969723539	7.08955750155555	0.0208879079947531
Gm38037	-2.64501064013451	-0.741324354769192	0.0249590173137679
Ralgds	3.95227387120087	0.397363590965344	0.0231980480754686
Rps24	-3.1971996674425	1.0804080506081	0.0261721980132142
B630019A10Rik	3.3899659924138	0.0148541004601834	0.0225989560774826
Crybb1	-2.92108200373294	0.383511642612918	0.0254801375278041
Tbcel	-2.87512625185235	1.01082069920229	0.0261721980132142
4933431G14Rik	1.39899572238867	6.07113874735664	0.0232467403832576
Heatr5a	-2.72780225315009	0.793219329543291	0.0258424854963725
Gm26563	0.913723356875194	7.5282894477619	0.021491751203253
Senp2	-1.27597003144262	4.43579284204667	0.026165725379132
Csad	-3.11131783379916	0.90024474066882	0.0262062566674644
Acadvl	1.13971071515286	5.20310439428281	0.0250528717041383
Tubb6	-2.13539519107354	3.2019657236672	0.0278529345487452
Acd	-1.31424948014063	5.30380489654399	0.0246873383456552
Ptpre	-0.993306771348938	5.48989125245702	0.0244128838958217
Gm19244	2.98512228411191	1.22135463881654	0.0264469752456128
Tmem91	-1.64807053571119	4.08663777478691	0.0266622281834642
Ddx19a	-1.67726212535277	2.86882467527808	0.0281980680190638
Prune2	-3.62059340470192	1.38034195355502	0.0276571548383389
Atp1a3	-0.912872916401251	5.86191572931042	0.0241344363660896
Grk6	-1.28299070139482	4.8819311566863	0.0260786245810233
Mir6386	1.54797637439765	4.57186314456653	0.026165725379132
Nudt1	3.0344541505086	2.0572980328676	0.0270655359093073
Kdm6bos	0.644158937069966	10.7966799759227	0.0185480873379405
Rabepk	1.92928923198062	3.24371542584303	0.0284088113626361
1810055G02Rik	-2.87885395893568	-0.780616392347348	0.0261721980132142
Lig1	-2.70635300560608	-0.57210866144974	0.026165725379132
Serpinb1a	-3.52609147189753	1.43274305171004	0.0289347748271304
Gmppb	-1.12893706890473	5.15127048522557	0.0254803924347369
Tmcc1	-1.05531927160837	5.26652883585401	0.0253717696205787
Slc17a9	-2.53135913837285	1.982577672775	0.0288863246739842
Dgke	-1.12709522017517	7.28065498423691	0.0225989560774826
Mir6363	1.19235408151995	5.30158411411945	0.0250615238929918
Mettl6	-2.99816031785725	-0.228244866986184	0.0266138835086937
Gm26719	2.65108055757928	3.63782527188286	0.0283906074645433
Cdc45	-2.68531011577329	-0.972390829770962	0.0264469752456128
Pigb	0.69081801809925	13.360635748061	0.0164854382647129
Gm29017	1.35812868448302	5.38633004687152	0.0261087829359393
Gm25920	-1.4474904462906	3.81085170931844	0.0276275954156749
Trmt12	-2.89259425998642	0.265720364740382	0.0274413472312739
Stard8	-2.92518861970892	-0.701020911996037	0.0269785810214609
Blzf1	-2.71263136218746	0.866028610534851	0.0279113020551604
Carns1	-1.31390730059451	4.58461792660474	0.0266747887081919
Mif	3.43463386185403	0.783693140943628	0.0274413472312739
Gm9898	-3.71467178748607	0.566613190169723	0.0283906074645433
G0s2	2.74949986672361	5.71332067575774	0.0274413472312739
Izumo1	4.58859585493365	1.56950926899096	0.0266683644620861
Gm26772	1.45694264186553	5.30481379933282	0.0264469752456128
Gm43964	2.81640116211276	1.83724382673392	0.0283906074645433
Txnl1	-2.77107873217512	0.17795536158545	0.0275090115706886
RP23-104C18.1	-2.00314869426002	2.17479823812008	0.030724526692744
Nomo1	-2.43977535718911	3.82780524622704	0.0300686749958971
Ptges	-2.61649353208677	0.228283323835082	0.0283761494615128
Limd2	0.717685236182435	10.0281866206175	0.0206543882856849
Aebp2	1.33709147139321	4.26896987338976	0.0283906074645433
Ncapd3	-2.72894686625491	0.441752346639355	0.0282673558530995
Gm26816	0.769335263811486	7.08747177047351	0.0239651963910483
Gm28192	0.661401232402939	8.54905760990595	0.0223112834543606
Tbkbp1	1.37606157612785	6.16121875857846	0.026165725379132
Tnfaip3	3.25841140893643	3.61201503758302	0.0313318635488895
A930007I19Rik	5.38092710837079	5.20833056049916	0.0313608231845802
Gm5738	-1.45049847773892	4.16915522962835	0.0290662219364243
Tkt	-1.57744961569337	4.88934835582343	0.0269785810214609
Brip1os	0.824044673262508	8.96403338667915	0.0220407540228753
Srxn1	2.76598619678091	1.3945898933622	0.0287764118482386
Gm16433	4.44887876722259	1.96293504871583	0.0292119966986068
Gm28364	0.670228559852998	8.88132786908695	0.0221846677354829
Naa10	-1.66589555954019	2.75244876887153	0.0315043934276196
Atf5	1.12688812249003	4.65936451737522	0.0277930887006305
Fstl3	-1.53788000436026	4.05692012142355	0.0290662219364243
Clec7a	-0.966855990465098	7.04351132795977	0.025076317101329
Slc2a3	-0.931256287625335	6.42930268155319	0.0257482482518
Ddx39	0.816154683278576	14.3334385124935	0.0165311031267445
Ywhaq	-2.69985508268136	0.695586991987879	0.0297004864980024
Zeb2os	1.82001910349573	3.77700604310297	0.0308309996356708
AW121686	-1.20821806061661	5.37697025756848	0.0269066462836442
Ankrd6	-2.36020588781378	1.56096690086568	0.0317352640132876
Gm14023	5.68288986814561	4.87870124180518	0.0322364644191576
Rnd2	1.48756345017926	5.74466040303817	0.0272625531950918
4933439C10Rik	-1.98149455576599	4.50537532075861	0.0295686677554034
Fam71b	-2.6349204928593	-0.858356876025803	0.0290662219364243
Txndc15	-2.76666492309173	0.426376501126031	0.0298858991747293
Il13ra1	1.17106706289098	5.52538299513026	0.0275851307648062
Slc35e4	-2.1784094941045	1.41546337175857	0.0316344113319475
Gm16031	-3.40874507902948	1.67328667827923	0.0323076591517192
Gm5901	-1.12525439465731	6.4296543490378	0.0257482482518
Mmrn2	3.23334621035195	1.87894672957598	0.0316920204115949
Sptlc1	-2.68256004662739	0.128235894317788	0.0302533881016682
Aim1	-1.30489059804438	6.47245486648761	0.0262062566674644
Gm15527	3.74888176386988	3.28463176307214	0.0323076591517192
Slc39a1	1.51858798121824	3.63695211326347	0.0317352640132876
Sct	2.80789443717463	-0.876568550679207	0.0276571548383389
Ubfd1	-2.53526706341895	1.08317511053278	0.0322364644191576
Hist1h1c	-1.54434419493887	4.2749400128441	0.0313318635488895
Rps3a1	-2.13395976289452	3.05601481372897	0.0330801405433561
Gm14508	-0.988666385624396	5.60021119931814	0.0267343971860657
Gm12039	2.57974754676506	1.53507940585027	0.0318394665546831
Lpcat1	-3.15178038043404	-0.404918739542228	0.0310321673097126
Ighv8-12	-2.85667949555337	3.4347530513264	0.0332288121516823
Gm42585	0.943195932877106	6.31829443051485	0.0264469752456128
Fam160b1	-1.59725710907246	3.18090016365469	0.0329823908223193
Gm20519	1.03583293197878	6.74156311522235	0.026165725379132
Gm9788	3.06416826833264	0.863428610165893	0.0296854173763977
Epb41	-1.62772335644698	3.11988853795949	0.0329775731772591
4931440P22Rik	1.22277253584452	6.50707164891268	0.0267343971860657
Gm15585	1.0822416257399	5.38115357011361	0.0283761494615128
Borcs5	1.85169447171919	2.98224337896565	0.0333458543673825
1700071M16Rik	0.940745103098005	12.4318358113623	0.0195711657305134
Gm21057	1.3963893989937	4.25657967786669	0.0312446945286928
Ttc9b	-2.61654737759114	1.12530259506051	0.0326958668712848
Oard1	-2.50331852773804	1.04561910156891	0.0322364644191576
Gm15190	2.60726828551329	0.921010225906895	0.0322364644191576
Gm20553	-2.69865715558589	1.10651746798141	0.0329775731772591
Haus8	1.67404071558168	4.53136770501641	0.0310321673097126
Lrrc8dos	0.681212910715663	7.93234349499941	0.0250528717041383
Gm15441	0.588668746963359	13.9339226460215	0.0180563490485261
Lrrc18	1.73317070733992	3.53664586169737	0.0334197469744348
Fam175a	-1.61625745949538	2.29286751276296	0.0335918708871238
Hmga2	-2.24652443791273	1.07840818229408	0.0337484378557896
Ing5	-3.17018910575277	0.538577551454516	0.0330616261744212
Gnal	-0.818265840251607	9.62708675034401	0.0228043214388477
Htr2a	3.96131038377881	-0.00384431407564179	0.0300137722292307
Gm20696	-3.09508749225464	-0.512698651433111	0.0322364644191576
Slc7a7	-1.34227721049937	4.26948481080221	0.0317352640132876
Smarca2	-1.18589821320138	4.48044336573561	0.0317352640132876
Slc37a1	-1.59964378084728	3.0803719762358	0.0341240640866169
Acsm3	-2.30016907818381	1.55260179930786	0.034651452917811
Hspbap1	-1.28641579154696	5.58102814923684	0.0283906074645433
Bclaf1	-1.46656951697132	3.42532520373783	0.03402383036521
Particl	1.87690435973884	5.43082809393957	0.0304240345115602
Psmc4	-2.77829146125676	0.46215166383044	0.0327718548024151
Gm44040	3.07759058335705	3.25211095407415	0.0349321965186567
Rtn4ip1	-2.81393276704086	0.440657202652029	0.0322364644191576
Impa2	-2.79805004539869	-0.0661829226631032	0.0330616261744212
Bbs4	-1.73694293139956	4.21814608931815	0.0305376434741413
Ufd1l	-2.31236798437098	1.75338475654298	0.0346769595047036
Lin37	-2.52771055032184	0.156627491675222	0.0321334109614233
Gm37885	2.39823314494124	2.02882444506644	0.0349321965186567
0610040J01Rik	1.50924908427174	3.18391890925147	0.0339956731530255
Tbc1d10b	0.885345429142884	6.38238501026114	0.0280388225936777
Arhgap19	-2.60411006859381	0.350274262737415	0.0336081862938542
Ell2	1.44065374513563	3.24654649525918	0.0346769595047036
Paqr7	-2.82610531642195	0.130109696765959	0.0336587092395012
Zmym4	-2.14381887984002	2.96101675607386	0.03530460882986
Cd163	2.5116128502219	0.782524138970853	0.0347665113190557
Dus2	3.74987534135127	1.59364071877798	0.0343973270368708
Hcfc1	-2.66441567150625	0.475239500832989	0.0334197469744348
Ddx39b	-1.63613235147263	3.28517632335552	0.0350070223537526
Bloc1s2	-2.37760863388843	1.81962692392652	0.0351689456226143
3110082I17Rik	0.627760796205241	9.93688060853089	0.0236785901437385
Prss57	-1.28749514024517	6.01501930018105	0.0278324150630787
Acad10	-1.91984825536117	2.77828486558667	0.035609652802105
Cldn15	-1.40051827532042	3.59146858834692	0.0339045170894892
Cep19	-1.90862789465676	3.15589719626459	0.0350070223537526
Atp13a1	-2.04722602553029	2.84420201429073	0.0360686489916981
Gm19366	-2.57883508876338	1.58239672082378	0.0360456979434572
2023-09-01	-2.74315856110985	1.42937075991031	0.0360686489916981
Mpp7	-3.22361148484113	-0.531221279509961	0.0343910844416868
Hlcs	-2.84165805064411	-0.282584591701159	0.0337040478948873
5430416N02Rik	-3.03696235860312	-0.649696381973283	0.0338441376642762
Dym	-2.39657452243226	1.8629590154782	0.0360521724200478
Pik3cb	-1.4555828808519	3.59490065706027	0.0349321965186567
Tyrobp	-0.873456575959371	7.01948781059695	0.0278324150630787
Cast	-1.37321520148393	4.83846901077948	0.0322364644191576
Kif15	-2.95594827488241	0.646257232469578	0.0357328208013841
Cd82	0.931440901601103	5.51017736070547	0.0306545427857935
9430098F02Rik	0.807743285629001	8.09992849518277	0.0264469752456128
Sec11c	-1.73414402341256	3.89049596763737	0.0350459951254257
Tnfrsf14	1.50726727004341	4.88645480348244	0.0322364644191576
Uvssa	-2.63831398469492	1.12944578743223	0.0349679165304827
Sult6b2	2.54940983759065	1.47145282141631	0.0365336800167486
F12	-3.01753164776881	-0.137772908738738	0.0344726101310168
Mppe1	-0.996961311331817	5.15259546333883	0.0310845641467741
Pdcd2	-1.70205072187294	3.45017641125042	0.0357328208013841
Ighv1-43	-3.05448719296485	-0.239460370350154	0.0353071861468354
Pcbd1	2.63423056272504	1.93059072281614	0.0364169537514283
Agfg2	-2.53105114025325	0.105455724807381	0.0339559367198678
Gm16237	3.03441352782736	-0.534820413368805	0.0329586401449573
Exoc6	-1.94028467634907	2.46028508410785	0.0370676487908916
Pde6d	-2.83350252604981	-0.0125882016442299	0.0347841711508845
Gm16073	2.01434383411554	1.95787528548309	0.0374010139765219
Relb	1.98237330651799	2.86489455739009	0.0371529198143462
Gm44649	0.839175920440514	11.5000274587608	0.0225989560774826
RP23-212H13.4	-1.46921925431605	2.96380606018587	0.0364705730579958
Trappc11	-2.35866531542741	1.54423612863988	0.0371529198143462
Gm15350	1.37566091168922	8.10073317709859	0.0264469752456128
Bcl9l	2.85656034382633	0.533258098742459	0.0346769595047036
Fbxo31	-1.55966475782896	3.32908800842144	0.0371807201957821
Bri3bp	-3.05995394184837	0.951009501946006	0.0363482554006578
F5	-1.68810794252945	3.28427120356927	0.0369544591149066
Cebpe	-3.01226602415301	2.30977412539106	0.0379275571784854
Csnk2a1	-1.59650830060943	3.60817176708859	0.0370676487908916
Crat	-1.73988303346822	3.10083189719001	0.0378640454962985
Tapbpl	-1.68381945199099	3.6330735308321	0.0369159718635872
Zfand3	1.00267306823363	4.81514737729109	0.0339045170894892
Gm2174	-3.10700863791839	-0.150277571284278	0.0377198129150427
Gm44645	3.24881369095251	0.660742559436604	0.0360864040016875
Gm28370	-1.1881166542486	5.34711484312283	0.0327718548024151
Gm37084	2.52893069344817	2.05482231233266	0.03804247500357
Gm9725	0.793914725636255	8.15485941568469	0.0274413472312739
Ccdc25	-2.53752245676513	0.855228301494144	0.0373204179002327
Pnn	-1.50512439623759	3.61186213042484	0.0378640454962985
Pigw	-2.54990750924726	-0.482122355628055	0.0368490761263561
Gm15889	3.31681740008491	1.25335968952502	0.0369159718635872
Snrpb	-2.83619480367193	0.78918648533054	0.0371529198143462
Htatsf1	-2.5540814984558	0.380347655096333	0.0377182715910962
Tcea2	-2.60184920318508	2.40898361564055	0.0391590748690584
Klf7	1.56966694241679	4.51223969686258	0.0353071861468354
Prpf8	-1.57202764652347	3.20817241520732	0.0388758064755807
Gm16548	1.08868612705747	7.9938869878218	0.0278257730386082
Gm10518	1.19778388578791	5.29389790057125	0.0332288121516823
4930579G18Rik	0.81598589360542	8.85964463040163	0.0269785810214609
Ppp2ca	0.797627277036515	6.4767842839097	0.0310845641467741
Gse1	1.23352670154271	5.8368918071237	0.0327758306939323
Gm13405	1.59759887366908	3.59700116656635	0.0382982622816816
Acly	-1.26403221324131	3.84177164197214	0.0370544827443616
Slirp	0.621877757216153	9.42717520194739	0.0264469752456128
0610012G03Rik	-2.59864021253367	-0.283669930075053	0.0369159718635872
Gm45187	2.48032458799904	5.67204600512514	0.0332288121516823
Trmt1	-1.41007583966072	3.9592098689865	0.0369159718635872
Gm12749	1.71213108928417	2.82024666012366	0.0394489256627798
Ampd2	-2.55668361729442	0.984218455549883	0.0391590748690584
P2ry14	3.5520181661233	-0.395666130176499	0.0363740019580247
Cebpd	0.666586115242216	9.62397073753246	0.0265539592108716
Tbxas1	1.44990839963483	4.94148899942118	0.0352204896500297
Irf2bp2	1.28104873639521	5.46683824283519	0.0340074975156889
Crybg3	-1.00326628421086	5.32935482261312	0.0335707521341314
Gm26603	1.58821827483805	3.08601644234446	0.0388995600672182
Esrp2	0.779709562741807	6.72785332285751	0.0310321673097126
Ubr3	-1.59731484221512	3.02641324919715	0.0400824659375279
Gm12758	0.732384371850269	7.80767242715934	0.0291953278206554
Txnl4a	-1.97669750851641	2.20299702547026	0.0405876331677583
Fis1	-2.44593009251965	2.44767338998937	0.0406176100526818
2310058D17Rik	-2.66887121564596	1.61355118651369	0.0403078893048748
6820402A03Rik	-1.75818817915011	3.48393921468228	0.0400635174039205
Unc13d	-1.15288903945967	4.16340194428674	0.0369210140236021
9930012K11Rik	-2.39010562337448	1.55210861436282	0.0405791247286675
1600002D24Rik	3.36784032691664	0.916502325277393	0.0368490761263561
Gm13856	-2.42091096822663	1.97716424003213	0.0408677836066518
Dpep2	3.42457700605843	0.239330363329947	0.0369159718635872
Clec4a2	-2.04906081463461	2.60663214102995	0.0409933922725434
2023-09-09	-1.55776698255482	4.06945318307334	0.0379466717742273
Hbp1	-0.732735299148054	7.1295535829556	0.030724526692744
Fam195b	2.32881648104434	2.20496912752058	0.0405860100693275
Jam3	-2.03542824224673	2.3702218083276	0.0410867764730247
Gm14227	2.13841266671755	2.41616365905033	0.0410257863817259
Rpl7l1	-2.07721673358138	1.81508849188911	0.0409933922725434
Gm37650	2.70210987067414	0.801945711096011	0.0379275571784854
Gm26781	1.84325208529128	3.04663375089288	0.0409933922725434
Casp6	-2.45972902296008	-0.523989014442551	0.0382982622816816
Lpgat1	-1.87429507267113	2.99241476289204	0.0410257863817259
Pithd1	-1.85560658420548	2.67466236671027	0.0415030946849991
Nae1	-2.46078746349708	1.52257259103076	0.0411537034818449
Gm26582	0.501327494081009	10.655484856729	0.026165725379132
Gm12000	2.10073920870104	2.84625445833983	0.0416643778222513
Tnk1	-2.10869190870511	1.9547386065946	0.0418529234224256
Gm12841	0.632696404322234	10.7254380073249	0.0261721980132142
Card10	-1.47909880012081	3.4129056136372	0.0410054290553812
Gm17281	2.98400480962696	-0.805902141799628	0.0369488704073872
Gm13066	1.08088428224286	7.19870002948847	0.0310360322134794
Rangrf	-2.54406158049179	1.87223678997879	0.04199451026778
Acap1	-1.01575501091361	5.0479787612189	0.0362863586124645
Gtf2ird2	0.72884662783199	13.9353903639731	0.0219513576732985
Myo1f	-0.890191367090758	6.76876668609261	0.0327475609436303
2310031A07Rik	0.812241651276404	8.78875904612981	0.0290662219364243
Gm15829	1.37241648987578	4.3668535698455	0.0388507392134213
Psmb5	-2.64974382400444	0.78868133926494	0.0410270905337149
Ica1	-2.38515596671573	-1.17889477117135	0.0392071184520504
Exoc3	-2.15396463870002	2.09479891712587	0.0423698587181632
Gm26648	0.545256165713614	10.439659562221	0.0264898110585468
Gm30097	5.07648628343084	1.60100460951948	0.0402030564462508
Gm14091	-3.13090842932646	2.21833941195654	0.042527981389665
Rnf141	0.63294132288917	9.5471931040356	0.0277930887006305
Nfx1	-2.75804137742568	1.34827190381902	0.0415030946849991
Pkd1l3	0.63407261045276	9.6132375506122	0.0277930887006305
Frat2	-1.72452618346338	2.9157015782859	0.042076819078277
Srsf11	-1.31361763219853	4.31950519518249	0.039448687072377
Zhx3	-2.81089456207224	0.735301646253081	0.0414797817374687
Gm26720	1.16384621223445	7.03567787201773	0.0322117623425246
Gm16536	-2.32213011651426	1.0653707881457	0.0425874259736762
Gm45108	-2.77688157813873	1.17231865784656	0.0418152282133551
Med19	0.867842356471637	6.27424027667637	0.0334197469744348
Gm15622	3.1020899342141	0.538162415392817	0.0379827344153286
Gm4869	-2.37055249017146	-1.19522145533595	0.0401639581945379
Gm17088	1.89055377672272	2.3632335074407	0.0432949147955353
Lta4h	-2.56567544749615	3.05511348665617	0.0411571332106116
Gm38192	-1.97194102831286	2.06308798540353	0.0432949147955353
Itpkb	1.28718818299711	4.7434103797782	0.0382982622816816
Gm10282	-3.21771286652612	0.838965245361814	0.0435105782580488
Arsg	0.972731234209605	6.70672495760343	0.0334197469744348
A930015D03Rik	-1.28842648058366	4.88995775549792	0.0364199680116972
Mgat2	-2.23877392373265	1.32370977557313	0.0427784224732111
Rsrc2	-1.2014062047875	4.44006900783031	0.0402030564462508
Gm7890	1.39852396034254	4.13965851174713	0.0397510965003886
Ctsb	1.80206766066246	5.50350792828425	0.036569626837091
Depdc1b	-2.42905492063821	-0.926766846829087	0.0415030946849991
4732471J01Rik	0.632327045951252	9.92334275615485	0.0280420356003428
Pxylp1	-2.63437070920398	-0.252470303843261	0.0411537034818449
A730061H03Rik	0.930474698067789	5.99533756952425	0.0350992763543779
Ceacam16	-1.28023702790913	5.42037868147852	0.0365336800167486
Rgp1	-2.27672627702564	2.77877892060515	0.0439824740849699
Ets2	1.85627460438397	5.31595161090403	0.0391512063265971
Stx3	1.56209906270249	3.06040462716488	0.0433634270012912
Gm26522	3.71129462670803	1.58887615841485	0.0436183592409628
Nfic	-1.31662508808355	4.11830550259135	0.0401430462905712
Gm14767	2.14608145960932	2.29247375390524	0.04432239524799
n-R5s29	1.30131393771611	3.82776602000112	0.0406176100526818
Cox6b1	-2.37038903122037	1.99891874926119	0.0445201525030326
Smim22	-2.72438913571966	-0.393628376532788	0.0432839312859941
Gm16083	-2.75624503022661	2.51196082908857	0.0436434939786702
Abhd15	0.851503703790273	7.55682390717203	0.0326958668712848
Fam57b	0.987849442632731	10.9205868500444	0.0268706345003702
Gm26737	-2.22823782257271	2.40386407114997	0.0447206153767685
Gm20406	1.08027346937296	5.89590567290572	0.035609652802105
Zc3h14	-1.93382053842008	2.838614039633	0.0451305981824565
Fam222b	-1.81123351529128	2.6723916473063	0.0450502221639494
Gm16576	-2.7087374637923	2.11803273340119	0.0454243466566939
E030042O20Rik	3.82457115508668	3.62514920540446	0.0454243466566939
Mrpl18	-2.82928043867962	0.244540908443655	0.0445201525030326
Papln	2.75845777359672	1.74927175585229	0.0454243466566939
Edem2	-1.7392718828072	2.23812808191275	0.0455882796063839
Zfp784	-1.07981616251188	4.9246145221359	0.0382982622816816
2810402E24Rik	1.86444160719829	2.56382586144471	0.0458203500530807
Hprt	-2.37182004343574	1.4154865411934	0.0456211034802836
Thap6	0.670020832859378	8.02281664799078	0.0326958668712848
Gprasp1	-2.41632058460973	0.582247502613124	0.0447206153767685
Stx18	-2.83444000601754	0.181282647760936	0.0456211034802836
Kat6b	-2.35677619271404	0.530605573996676	0.0446263478097985
Cntd1	0.513437614040305	11.0586744387324	0.0276855589088612
Gm37468	0.604364591922925	9.87951499019329	0.0298858991747293
Dbndd1	-1.44620742519118	4.28191415545011	0.0411380430462576
1700025N21Rik	1.95414683546276	6.3691475491582	0.0371529198143462
RP24-83E15.3	0.625361792540518	9.0131756187537	0.0316218436395005
Chst11	1.01101328745532	5.07415121543382	0.0400824659375279
Hexdc	0.938466541262993	6.90321301459498	0.0349679165304827
Npat	-2.61039397644963	0.484663777891009	0.0463667567183759
Defb37	1.94644029086997	3.59519031446355	0.0454243466566939
Tmem97	-2.63064887253847	-0.805902141799628	0.0450502221639494
Fam227a	-3.0111826168339	-0.547830346861912	0.0456211034802836
C130083M11Rik	-2.59838653473564	1.81176075861444	0.0478609490260498
Gm37676	-1.62371150344055	2.51458667013109	0.0461735464487599
Gm29439	-2.47292361270933	2.42652850956438	0.0478609490260498
Gm17877	1.32903205739645	3.43104551696236	0.04432239524799
Ndufv3	-0.990658645656683	5.85172726783322	0.0370544827443616
Txn1	-1.19854249748527	5.12679093188115	0.0405860100693275
A630072M18Rik	0.864280596743708	7.37243851617417	0.0349476499913149
Mgst2	-2.7850502728423	0.10834125339985	0.0470527285515217
Gm43344	2.99862050635868	-0.31720085402861	0.044016897993795
Gm45043	-2.87607837875751	1.50362170283159	0.0484422197259514
Ranbp9	-1.08107464859804	4.09384576826296	0.0437944661605006
Ring1	-2.60594293916491	0.498571160240438	0.0474566850255806
Fxyd7	1.15424364507016	4.41195876694126	0.0422304020915092
Mir6340	0.783509028345971	6.79219138371182	0.0363482554006578
Gm20478	3.10373095211652	0.0582309703902621	0.0451305981824565
Gm43359	-2.90992090932058	0.318635937460657	0.0481648545532845
Gmnn	-2.7372647734395	0.398188601834757	0.0486573537208867
Paqr4	-2.77338438985356	0.43251341781378	0.0488006654428947
Acad11	-2.59208587770191	0.239142464765494	0.0481768690802006
Tgtp1	-1.64895030514401	3.88289838746926	0.0457440448836247
Gm17511	-2.6027536504567	1.47605044352651	0.0489588707767465
Mir6244	3.35627859675033	0.591294581041091	0.0454855180370944
Cnbp	-2.01946498316311	3.0465816355526	0.0491738226551052
Shisa5	0.946093837576766	5.14236278855898	0.04113344141877
Kbtbd7	-1.44772333028223	3.45739490221837	0.0462456686416457
Nfkbib	1.07187854441255	4.4079690734232	0.0421452230802468
Cep164	-2.55148511214288	0.18432636662194	0.0487478237957388
Ech1	-2.0020821398929	2.16832766472873	0.0490179048350754
Kcnh7	-0.823180766990976	8.86838965353052	0.0326958668712848
Gm37027	2.41956289246632	2.7848585123459	0.0499621558730608
Lims1	-1.69606996728926	3.47585296546244	0.0462456686416457
Usp33	-1.39070267640014	4.37838222135552	0.0442212299677556
6330409D20Rik	1.653387983243	9.95298214635466	0.0321619893151216
Gm21958	0.703133508017163	8.19871161065277	0.0346769595047036
Filip1	-1.27598101042508	3.62972612249496	0.0439824740849699
Wfdc17	2.66286662701087	3.93848000692168	0.0470527285515217
Slc2a6	0.932941611173054	5.08454197024175	0.0419244973504291
RP24-335A22.6	1.16680721958694	4.60996598723045	0.0439824740849699
Snai1	3.02480610345399	0.571061779924744	0.0489588707767465
4930537H20Rik	2.27195051991717	3.73567910985832	0.047217957263653
Ankmy1	-1.02650644967676	6.08585577733589	0.0388995600672182
Hist1h2ab	-2.47628450721505	-0.401754752025643	0.0491667171513427
Gdf15	-1.56420549743812	4.08859272617478	0.0464175896539763
9130019P16Rik	2.23801643048297	5.39688248075578	0.0450502221639494
Brd3	-1.42597917013128	3.6263886057996	0.0487527521977328
Gm20496	0.671077974496249	10.8190820433199	0.0315043934276196
Crbn	0.710905332025066	6.96459994293394	0.0379275571784854
Edaradd	3.66185002486981	0.437548176468514	0.0486827703913883
Gm15727	1.48779005533374	3.52412129679285	0.0496684430416933
Ier5	0.856410277035407	7.09652978580394	0.0386004921642527
Gm16147	2.86990727610717	-0.623131635493217	0.0488051152737355
Gm10640	1.05234524465855	5.70572641113059	0.0421262416643464
Toe1	-1.24262284376727	4.96089751825977	0.0432949147955353
Gm16853	2.22938201449769	4.13497689973782	0.0499950915052256
Nepro	-1.41972541473231	3.81964268764621	0.0486827703913883
Dtx4	1.14593367255356	6.17112669098102	0.0412237182865737
Gm7115	1.05493180675327	4.60019599496786	0.0450502221639494
Cd177	-2.22564287575908	5.65363378985452	0.0403078893048748
Vps26b	-1.20846573426786	4.64058139361072	0.0459064175642161
Gm17435	0.802052182154746	6.28674889587648	0.0412237182865737
Gm13620	0.957571446164831	5.11203672356978	0.0445201525030326
Gm11626	0.8908116874295	8.26860104927758	0.0374075992319091
Atxn7l1os2	1.28688248703728	8.31167281941123	0.0374010139765219
Rab3gap2	-1.09301346333381	4.25770972441619	0.0487478237957388
Cux1	1.10300202215209	5.25693195644142	0.0454934783837863
Capn12	0.599533495485957	8.56607239543033	0.0371529198143462
Ufsp2	1.08000604126476	4.91269009963831	0.0462456686416457
Gpx3	0.933095339553409	4.78584695155288	0.0463029729723359
Elk3	0.885651572597772	6.38189490476891	0.0424196930488111
1500011B03Rik	-1.24625670208498	5.49174223758849	0.0456211034802836
D130020L05Rik	0.761633892272451	8.40363298189224	0.0388995600672182
Fau	-1.37346696104283	5.14562985741564	0.0491738226551052
D830050J10Rik	0.786446638649947	9.17084927538219	0.0377846374514176
Pygl	-0.940173197418052	6.82948538319621	0.0431355483989396
Mllt11	0.864321884620285	6.53130809525588	0.044016897993795
3110002H16Rik	1.04018680433036	7.20617164870689	0.0427784224732111
Gm26882	0.568681602907057	10.9109240010933	0.0349679165304827
Gm16892	1.01588081451769	10.0097033867326	0.0373583893888135
4921514A10Rik	0.64755110782302	8.33791957650919	0.0403253216298813
Lsp1	-0.698434633716152	7.95719975950652	0.0415276459794828
Pirb	-0.862691432570089	7.0721430634483	0.0439824740849699
Gm17315	0.60885502657194	7.58593820140923	0.0423698587181632
Kif21b	-0.825713214796898	5.33702343119157	0.0489588707767465
Gm26699	1.03828077390334	8.31029917105956	0.0411537034818449
Gm15347	1.08499694964274	8.2803246626801	0.0404663830061331
Far2	0.540338820227669	9.37364238637243	0.0392071184520504
Gm17106	0.862446875777319	5.81353768555457	0.0477641583164849
Snx18	0.734961525366312	6.3829981941758	0.0458203500530807
Pusl1	-0.870742631091677	7.21130962761844	0.0440035736558117
Gm38244	-1.31819636816362	5.96513729967709	0.0462456686416457
Srpk2	0.518797496392116	9.67943181834566	0.0388995600672182
Ppt1	0.736380387574901	10.2992450266555	0.0378808442130589
Cdk7	-1.24295023695074	6.97348036031449	0.0439824740849699
C5ar1	0.904763468915174	5.7407024425722	0.049261396841691
S100a9	-2.15004359151618	9.51692969866168	0.0397510965003886
Taok1	-1.35152722946587	6.42544635732491	0.0478609490260498
Gm17130	1.05462527179101	6.03988225458642	0.0477641583164849
Ncr3-ps	-1.29297828577568	5.98841092333609	0.0486573537208867
Gm13563	0.489908032454144	9.8929374171174	0.0402030564462508
Tmem175	0.776518507958283	8.48157783813452	0.0436847223498953
Gm10658	0.858055235867612	6.2370944964861	0.0487478237957388
Gm16069	0.573541512515829	8.52848879711369	0.0436496923861179
Cbarp	0.621398078133398	8.51656912602725	0.04433336222729
Plek	0.88475218413507	8.41808879752198	0.0454855180370944
Rrbp1	0.634784878610734	8.78281099173178	0.0445201525030326
Mterf4	0.737938549424458	6.56858131745948	0.0499621558730608
Gm20548	0.705156766229759	8.31150429184057	0.0455882796063839
Fastk	0.577694063120017	8.57959573788643	0.0454243466566939
Kpna2-ps	0.813755675041998	7.1373754966946	0.0495536917179771
Surf2	0.705972510416479	7.50785674862419	0.0488051152737355
Map3k12	0.477507550767598	10.9710640164512	0.0406176100526818
9830144P21Rik	0.887484551622784	9.82116211144584	0.0439824740849699
9330160F10Rik	0.534119875007729	9.62754860457673	0.0454662380434503
Donson	0.676375888944609	10.222347573028	0.04433336222729
Gm15929	0.576804193475512	9.34594920916397	0.0462456686416457
Fbxl2	0.539896713689812	9.42379578452154	0.0462456686416457
Tor1aip2	0.766755520374405	8.98790519583459	0.0476827047956666
4930562F07Rik	0.572585855219115	8.72030180110194	0.0484422197259514
Leng9	0.614409611299617	9.66581621476437	0.0462456686416457
Grtp1	0.733217681925312	10.4314837680536	0.049708222936098
Dnah14	0.479187579200536	11.6607785200012	0.0476999014690697
Gm16214	0.616672123531648	12.1019464819804	0.0465294712251203
Gm11175	0.913327491505735	13.7543760663357	0.048504745047236
