# Supplementary material for: Two transcriptionally and functionally distinct waves of neutrophils during mouse acute liver injury
Source: Hepatol Commun. 2024 Jun 19;8(7):e0459. doi: 10.1097/HC9.0000000000000459 (PMC11186811; doi:10.1097/HC9.0000000000000459)
Supplement: SUPPLEMENTARY MATERIAL [file hc9-8-e0459-s003.xlsx]

## Sheet: Feuil1
Table S5. DEGs, liver neutrophils from 72h post-injury compared to control (splenic neutrophils).
Symbol	logFC	AveExpr	adj.P.Val
Tctex1d4	4.43325170373734	7.88939015700477	1.50036100157608e-06
Gm16894	3.75048228374651	7.94356563141517	3.58410308290214e-06
Bricd5	-4.43052329621691	5.85787149548716	5.48044152735814e-06
Tmem189	2.48401761580002	13.195402866909	8.9161732142452e-06
Fos	2.95912838677115	8.14270014904235	1.00231634125212e-05
Cebpb	2.7417598996101	9.12295727845266	1.00231634125212e-05
Dusp1	2.84877011687825	8.00423906705609	1.04526682267824e-05
Glyctk	-2.76405622624766	3.83430575630388	2.80716531436669e-05
Ngp	-7.31105437874461	5.21030171989181	3.09612967073371e-05
Il1bos	1.9902051554765	10.6518779807816	3.16366076229474e-05
Junb	1.95584068255158	8.91887380972124	4.11612672673716e-05
Piezo1	-2.74303062628111	4.13464116352169	4.35650933149707e-05
Gm13571	-3.06089460259066	6.0573810351404	4.35650933149707e-05
Srd5a3	-3.73230021179921	3.295369562885	5.81528498858747e-05
Slc35e2	-1.90915077105685	6.26034022895336	6.88189449068585e-05
Btg2	2.54590037095466	6.83741025571691	6.96858047468891e-05
Ltf	-7.3601421871682	3.78730998438019	6.96858047468891e-05
Gm15674	-3.5333843859854	4.7583082890234	7.06718076032855e-05
Cpa6	-5.05150367029638	-0.6246470366349	4.11612672673716e-05
Gm26885	2.17168004795551	12.9409179837892	7.06718076032855e-05
Tacc2	-5.28990443778855	0.298196591333341	6.26322384379835e-05
Ackr4	-2.53360458150657	6.26826548228565	0.000104842533312393
Osm	2.88016949839537	5.29549302341956	0.000104842533312393
Gtf2ird1	-5.44870665222191	2.1333501591449	8.41841041971789e-05
Nme6	-4.95267739612622	-0.643911591237943	6.78535964743808e-05
Cybb	-3.18512906797634	5.27230445101968	0.000163180616920762
Gm26669	1.46046051289796	12.7329596339918	0.000122147392754761
Tulp2	3.06541322241782	8.09070708226367	0.000187581096844562
Hcar2	3.20049473552905	4.90134107400575	0.00019243539806001
F730016J06Rik	-5.02375479908189	-0.421535792772978	0.000104842533312393
RP23-296G24.1	1.94276964171632	7.47042399975041	0.000203700439921808
4930463O16Rik	-4.38466708343935	0.897864844020308	0.000177098115229453
Gm37256	-2.80644979882065	4.84848230187763	0.000276914557536526
A730085K08Rik	-2.21388477956309	7.11324466736199	0.000268295243843569
Ptgs2	6.47545447688612	5.98358951989213	0.000268343083327683
Rpl31	-1.5817819291015	5.82475007107674	0.000303752683843048
Spns2	-4.31439691905922	-0.304323472463749	0.000204079171305205
Zfp36l1	2.22391133295445	6.19707045670206	0.00039238115137755
Gm16229	4.10993077723016	7.84097970225146	0.000398307910967653
Gm11149	-2.83575785542341	4.29773587609486	0.000402048485918203
L3mbtl1	-4.69429902481889	-0.575507868529264	0.000268295243843569
Pim1	2.22624365446994	7.60169436231378	0.000428677562226865
Junos	1.55440446657225	9.89067216835636	0.000406515543573376
Ptov1	-2.38705877018721	8.43224197447032	0.000418163398134183
Dnajb13	-1.81561481938976	5.7726169401162	0.000482120547745682
Mmp28	-4.65063998759235	4.02628105276846	0.000514341713560628
Ccdc125	-2.85137266336779	3.49779581266926	0.000532523569295143
Gm42722	-3.97083484202	5.5226323941474	0.000532523569295143
Gm7019	-4.25454551539355	-0.293694449551529	0.000402048485918203
Ap3m1	-1.34038422097127	10.5534765071068	0.000463237602194617
Egr1	2.68420387520558	6.09786733560172	0.000581415525985771
Gm26778	0.979899156480581	14.2605561866826	0.000406515543573376
Il1b	2.06890867956464	8.23202785187024	0.000548630923430499
Gm14321	2.51048630355657	6.10181710160754	0.000611904897293118
Filip1	-2.7425810009966	3.62972612249496	0.000621747998512364
Kntc1	5.00794457250316	6.2135900929979	0.000630185737445561
Gm26571	-1.56603256404301	7.24427444361903	0.000581415525985771
Gm42990	-4.09080900890871	-0.657212866054247	0.000514341713560628
Gm12867	2.28509608619035	6.08020377497291	0.000836579294269076
Zfp36	1.36214993627327	8.36140393414344	0.000789075271263419
Adpgk	-4.42640330638306	2.87620026928757	0.000890658731250999
Scn11a	-4.22602637222904	-0.0269439468034475	0.000651046792574002
Prss57	-2.16885054963217	6.01501930018105	0.000836579294269076
Rhou	-3.5522765602657	2.63519356647087	0.000890658731250999
Fstl1	-3.95487243233642	-0.894514919903317	0.000591677263906911
Olfr241-ps1	-4.40331953980544	-0.0564911381554485	0.000797859274060398
Bbs4	-3.1694082073476	4.21814608931815	0.000959434884711087
Kctd18	-3.09105911109115	2.40887558709875	0.000959434884711087
Golim4	-2.96172832771939	2.42510837942598	0.00096879014796626
I830127L07Rik	-6.17203784047189	0.200795025988142	0.000836579294269076
Fam175a	-3.07155578553835	2.29286751276296	0.000958682632005441
Sirt2	-1.5009483636127	6.34523000785705	0.000958682632005441
Gm14508	-1.58369530273122	5.60021119931814	0.000959434884711087
Smox	1.5731644696364	6.44730609735952	0.000972005984345705
Abca13	-3.74366921562805	1.41777980264386	0.000958682632005441
Fosl2	1.39207759140965	8.93366111320137	0.000958682632005441
Plk3	4.93245860426634	5.08646786913747	0.00112378432495695
Gm11946	-2.21337541174814	3.39318604175417	0.00117790907880681
Gm16559	5.39309061020137	1.62878310384575	0.00075654101843684
Fcnaos	-4.81599799795085	0.786340370891111	0.0010586926394672
Tmem181a	-2.23976580600229	3.23290523109787	0.001227935540932
D930030I03Rik	2.13747052661239	6.5093067441648	0.00116138012570944
Gm37347	5.53722395659428	2.14620946163986	0.000797859274060398
Gm16212	-4.13188099978027	-0.241533259403407	0.000959434884711087
Pkig	-3.24968536853585	2.29619174952139	0.00123288655703935
Cdk7	-2.21922468901202	6.97348036031449	0.00111547859096621
Ndufv3	-1.66055545561443	5.85172726783322	0.0012028651251691
Ankrd33	-4.00842082373958	-0.751454519759268	0.000959434884711087
mt-Nd2	2.82584929100484	3.97491753359129	0.0013520835435703
Slc7a11	2.32815490548002	4.96229186531633	0.0013520835435703
Haus1	-3.68178476535554	3.09286937860444	0.0013520835435703
E330040D14Rik	-2.32962735049991	4.27747242094537	0.0013520835435703
Tubgcp6	-1.42639128394305	7.62181083257809	0.0012028651251691
Nhsl2	-2.16590516226083	2.89648307379708	0.00137721307946631
Slc35g2	-1.72045804734572	4.65910192462028	0.0013520835435703
Gm16028	-2.62788671439245	5.12097843786032	0.00138495231985281
B430212C06Rik	-2.03437717366185	4.04809457943143	0.00142944083282574
Gm26728	1.31605549864096	9.5135095277819	0.00123288655703935
Ctnnbl1	-3.01797781175913	3.67291566173025	0.00147606199074183
Gm38336	-1.50465653007945	6.53279095529494	0.0013520835435703
Cacna1d	-4.44797442850333	1.39362380711033	0.00143513469693645
Gm28809	3.74197583866371	4.70056153792932	0.00153982693029809
Ighv1-74	-2.3139680060414	3.12166620526632	0.0015985281557632
Gm12523	-1.83367400696983	6.5049970215763	0.00147606199074183
Chil3	-5.41731441975776	2.84874962278084	0.00165463450372811
Msmp	-1.19131180877302	8.19957604779706	0.00137721307946631
Vmp1	1.38009292005744	6.29560666875993	0.00153982693029809
Tmem181b-ps	-1.84498118113644	4.31545181719563	0.00164729561721204
Ssh1	2.58171742454213	6.73103393065675	0.00164729561721204
Polr1e	-2.11871975487744	2.92322320557646	0.00178818370652041
Fosb	6.08300281366481	2.49326259990828	0.0013520835435703
Gm16031	-6.5116178604195	1.67328667827923	0.0016763877285531
Ets2	2.8691821528831	5.31595161090403	0.00183257949083294
Olfml2b	-3.64034404557379	0.938313224520542	0.00170111138068315
Ccl4	5.62652660157139	2.2844863607623	0.0013520835435703
Trim37	-2.27968787899973	3.52496846829531	0.00196942279870244
Gm10382	1.24047504250842	10.3019462852213	0.00148491235358075
Fam117a	-2.66972127743497	3.21736119172602	0.00202563919884759
Nfkbid	2.82501529375383	4.4573771817646	0.00202563919884759
Fbxo27	-3.57107884210891	-0.997433255708666	0.00147606199074183
Casp7	-2.8429746039248	5.45983283706351	0.0019143227727232
Pllp	-2.53806284436687	2.71724572203255	0.0020984051030751
Cdc23	-4.28690019937612	2.87322170111391	0.0020984051030751
Acvrl1	-4.87851416147733	1.47155894116034	0.00197952338839269
Dnaja3	-1.88586942029452	5.02656612325641	0.00201014929248075
Syne1	-2.27398452941298	3.71915288322478	0.00209096079321777
Gm26577	-2.69143420784192	2.83017831099642	0.00211783839436618
Rpl6l	-4.24185563444459	2.15822657826655	0.0020984051030751
Nfkbiz	1.60654159998675	4.89771711506626	0.00215166150364825
Rilpl2	2.76663695483703	5.98567865187312	0.00215049882643809
Gnal	-1.16476719203431	9.62708675034401	0.00172188816141891
Gm26809	2.07554838581631	9.83981420282616	0.00187460661477347
4930438A08Rik	-4.67235188646297	0.284467289477665	0.0020984051030751
Gm16042	-1.37984816652786	5.78792718278727	0.0020984051030751
Ier2	1.32830630753837	6.46172831177379	0.00214762375181817
Gm37676	-2.70524050736992	2.51458667013109	0.00239701818502637
Gm5901	-1.58984190973976	6.4296543490378	0.00211537108679984
Thyn1	-1.11824031682712	6.91569104850908	0.0020984051030751
Nfkbia	2.56676903003709	5.78067557283598	0.00236553745449402
Tlr2	1.54967056374912	4.80689713797339	0.00240864686842672
Stkld1	-2.40445592296253	2.68571835900626	0.00251440450167957
Exosc9	-4.79286466467831	1.49586504915839	0.00251440450167957
Rgs1	5.43956827010778	0.667985016532592	0.00195363052807341
Pnrc1	1.34726624972805	6.35767414717124	0.00235372125593555
Fth1	1.67146301612439	8.00354182808198	0.00215166150364825
Oip5	-2.74750418927074	1.20113013580818	0.00248753636608592
Ear2	-3.5744996010081	-0.390494382832145	0.00215975236724736
Cxcl2	8.65384544266497	5.6506553984331	0.00220588928282153
Ckap4	-1.54908723682325	5.89898307010671	0.00235372125593555
Pmaip1	2.23434642555535	5.33679686457413	0.00256774591124241
RP23-212H13.4	-2.1288881541877	2.96380606018587	0.00279658291391754
Gm15622	4.46964686045315	0.538162415392817	0.00206379053442078
Gm9887	1.02838075678017	9.80367637307775	0.00215166150364825
Gm15818	-1.76045975363746	4.80661105596563	0.00263001283921909
Cd177	-3.61531636998803	5.65363378985452	0.00255212809440716
Cox6c	-1.15866363983531	6.39954006853214	0.00251440450167957
Amt	-1.79846681522295	5.77779093139111	0.00265546690335674
Lipm	-2.21273541711656	4.40606559815206	0.00299210888944147
Tctn1	-2.05480268137324	8.85716648760652	0.00235372125593555
P2ry2	1.20590954801696	6.82094738929585	0.00272811043307502
Trim34b	-2.11909619109732	2.26952149678149	0.00339514579352292
E230013L22Rik	1.91615728909608	8.33329550952804	0.00278772245136705
Kcnh7	-1.19794914694636	8.86838965353052	0.00251440450167957
Trem1	1.82178211749246	5.62194222135402	0.00322115993783318
Itgb1	2.33852698868107	4.63830758239713	0.00358641338320163
Csnk1d	2.38289736083433	7.27742443736194	0.00312190536468436
Gm44031	-3.03761460254054	3.76829755088563	0.00382414740553359
Igsf5	-3.19865561470063	1.97157539714718	0.00390408054146776
Gm25920	-1.8529342570499	3.81085170931844	0.00389704519843562
Fgg	3.68740815179237	-0.600569300101642	0.00260721126501266
Sik1	2.52050075492236	4.92344252766707	0.00390408054146776
Paics	-2.53135640465257	2.3246936205689	0.00408285062958413
1700047F07Rik	-3.40543277835836	-1.04593700715357	0.00320915919962827
Serpinb1a	-4.87929068492648	1.43274305171004	0.00393727845020784
Tmod4	-2.66860100534749	1.98587214570737	0.00405227109730338
Sema4f	-3.25451811385422	-0.565248295560359	0.00358641338320163
Cd55	-3.68099199635813	0.512839536051135	0.00392978387966732
Marveld1	-3.61823713907382	-0.382486520140946	0.00379376196425444
Tnnt1	-4.6257256891138	0.341021653371686	0.00392978387966732
Cxcl3	4.47970764468926	0.662287687368283	0.00315248595818572
Dvl1	-1.46975573237865	4.6588691813101	0.00393727845020784
Btg1	0.981469537791369	7.57562197868481	0.00361862234932108
Ccl3	3.20261052219023	8.56066840909088	0.00384217829719172
Hc	-4.02542436749037	0.725307127303766	0.00467698347964821
Izumo1	5.89635071845146	1.56950926899096	0.00392978387966732
2210406H18Rik	-1.88550148939728	4.30218153702047	0.00469566379783806
Clec4n	1.73831227917562	6.07643751750012	0.00447026143213332
Basp1	2.28367641437193	10.235319721315	0.00379376196425444
4933430L12Rik	1.38382361617085	8.038204300055	0.00400749887615439
Utp20	-2.55644184888426	1.8670982741596	0.00536364690659899
Lrp8os3	-2.73211298526295	2.16740895439773	0.00544217970239282
Gm26542	2.33976021334026	6.26820465618624	0.00469319624371032
Gm14052	4.52506509828217	1.35387363140968	0.00416458148446775
Wwp1	-2.2311694571943	4.73043171086836	0.00483650937219908
Cyfip2	-1.60548686838246	5.02354187073167	0.00476400023984272
Bmpr1a	-2.38720131673419	3.25638267346842	0.00555134906421637
Rhd	-2.09496418216775	3.50134890681789	0.00543269296522102
Rps26-ps1	3.85725820849669	0.767819660772771	0.00408285062958413
Lgals4	-3.26833066005266	1.84370693171112	0.00575403196239151
Best1	2.05467130013891	3.93035298520393	0.00578175577187548
Nr4a1	4.31705354907576	5.58083601342699	0.00568625064107174
Cldn15	-1.76201641443583	3.59146858834692	0.00570399223014896
Gm16083	-4.03038628858819	2.51196082908857	0.00588341523566411
Pmch	-4.49177694215328	-0.733742466810926	0.00568625064107174
Gm29233	4.2645950381034	9.5239649671067	0.00480164607841402
Top2a	-3.55628151100803	-0.423740327130247	0.00568625064107174
Mast1	2.47192076728109	5.95613738215478	0.00568625064107174
Lctl	-3.8724719002213	-0.474812281845045	0.00578175577187548
Ppm1n	3.98559640937018	2.67872861115501	0.0056339074759836
AC149057.2	2.58945885951828	6.39148997204116	0.00570399223014896
G0s2	3.48523819747419	5.71332067575774	0.00588341523566411
Cenpf	-3.15715119073425	-1.10042949502346	0.00540939452731616
Ly6c2	-2.68623833052313	2.57029241314989	0.00652621741111356
H3f3b	1.07832887842667	6.63421302689732	0.00543269296522102
Padi3	-2.37657221237397	2.89692109105561	0.00652621741111356
Gm11491	-3.68661925007784	1.13084567534667	0.00652621741111356
Adam22	-1.61114145517586	4.95021292661111	0.00588341523566411
Ighv1-82	-3.38720783349279	-0.711110181487133	0.00588341523566411
Rnf113a1	-4.14054021345136	0.756512500979534	0.00652621741111356
Gclc	3.42639658695471	1.55171252769334	0.00588341523566411
Gm14453	0.793323577815912	10.5772403308219	0.00462955960998838
Srgn	1.21252805481268	7.59615923531964	0.00543269296522102
Lta4h	-3.41146962890982	3.05511348665617	0.00707721852405336
Acod1	2.59690480311629	5.37617826383908	0.00670248679334201
Gm20529	-1.4327929680175	3.80693692503834	0.00685410115479717
Glp2r	-2.28838161481863	4.34958503346695	0.00695128568961049
Gm38037	-3.19101418094468	-0.741324354769192	0.00652621741111356
Cyp4f17	-2.46651425751146	2.46772810430498	0.00781122409343862
Depdc1b	-3.28788314298405	-0.926766846829087	0.00652621741111356
Col15a1	2.42765645182506	5.35225985479084	0.00695128568961049
Tnnc1	-3.48267592626215	-0.645725515006919	0.00713073510089457
mt-Cytb	1.72526051231095	5.63427972971671	0.00681641015841063
Gm20612	2.4218736950834	4.12190507785829	0.00811579945558178
Gm44710	1.01944227080706	10.9388974097337	0.00536364690659899
Plbd1	-0.992281597211401	6.45733186962714	0.00652621741111356
Tgm4	-1.03438742004891	7.3020763691935	0.00636026290940827
Has2os	-3.25158078093187	-0.771687320875616	0.00755231006607836
Jun	2.07886664228507	5.15220222982004	0.00786103240841178
Mpeg1	1.25010706523126	9.0520845776609	0.00588341523566411
Zfp266	-2.2756733479619	1.21273684656433	0.0085456432418811
Samd11	1.75635761963306	5.87291600769171	0.00713073510089457
2810417H13Rik	-2.44150642721844	3.07848531847181	0.00888823083442192
Pde4b	1.49507983832523	5.13688588504624	0.00812630352977576
Plk2	3.04762369656709	2.22540769085354	0.00888302374259801
Hpse	-3.15376483255954	1.30893357637325	0.00936239382378701
Serpina1e	4.26803490522422	0.259391293637607	0.00749436407298418
Gpr27	-4.33127370528033	1.95622560143831	0.00924614442257179
F10	4.6544523469834	2.0415755905018	0.00840294822813596
Zmpste24	-3.21751580155065	1.71379291449781	0.00980495322716597
Gm42836	-2.81987795258415	1.26520193049141	0.00978946337098057
Gm26835	3.98834342096348	0.640419411100947	0.00802734799546887
Il1rn	1.65550616665104	6.36457857619231	0.00813950901311803
Gm17122	1.05086555713856	10.4120384288728	0.00652621741111356
Gm16023	-1.42304925108328	3.77827875667777	0.00960160928260802
Ankmy1	-1.32160770803564	6.08585577733589	0.00812630352977576
Camp	-6.90926483895753	0.5750583778282	0.0103673057323115
Ceacam10	-2.09987711930434	2.27374777511529	0.0103673057323115
Lyz2	-1.8648175524988	7.68514865094112	0.00739654508000928
Cd302	-1.14646640078741	6.59174921713955	0.00812630352977576
Rccd1	-2.34822532985662	3.97196904563776	0.00960160928260802
Spdya	4.46053338736756	1.43864896896544	0.00960160928260802
Klhdc4	1.25667059341402	6.72851464608871	0.00849569916904828
A930015D03Rik	-1.61105326519382	4.88995775549792	0.00924119285628156
Mmp8	-2.27244954935197	6.05182332638049	0.00849569916904828
Zfhx2	-3.45685765040721	-0.358688835519011	0.009969764115058
Gm20528	1.15128136475621	11.9387160608766	0.00636266615274692
Gm16024	-2.793075940694	0.417291244815001	0.0107601668410847
RP23-345D18.4	2.34326055314928	8.13156862605081	0.00845285879205801
Lmbrd1	2.24554129402554	3.16425270840805	0.011163186464729
Gm44985	-3.31271357247695	1.87096355385721	0.0112092765540983
1600002D24Rik	4.10527949941365	0.916502325277393	0.00960160928260802
Gm6225	2.45436869414152	4.58283349501415	0.0108760722132039
Clec4e	1.04757677117841	7.00383977056541	0.00873450209709226
Creg1	1.61882413387188	3.73839973974483	0.0108760722132039
Dcaf15	-1.56998352376127	4.68077879522526	0.00960160928260802
Tbkbp1	1.6062620005908	6.16121875857846	0.00950258625987498
Tcaf3	-2.93913045453394	0.679362089445565	0.0112330939047788
Ets1	-1.98876997471083	2.82258222383488	0.011163186464729
Gm44101	3.57943539565728	1.27428213386475	0.0101794083443181
Cep19	-2.08912644509258	3.15589719626459	0.011163186464729
Pde6h	-1.50997193974703	12.8636687307424	0.00631730842449612
Padi4	-1.14803699359147	5.58856888381833	0.00960160928260802
Tmem220	-1.65180269712339	3.48353009824985	0.0112906770463654
AI607873	3.88947844822165	1.90449274827118	0.0112092765540983
Arhgef26	-2.76021544181825	1.17087924312657	0.0119316839567169
Gm37090	-2.28948518108524	2.99281058138438	0.0116830166436532
Lrrk2	-1.69480652349285	4.84119041925188	0.010710552439193
Gm16325	5.71731735710387	1.51563129125566	0.0112330939047788
Anxa1	-2.07269832761985	7.08955750155555	0.00921437874781706
Ccdc61	-1.79646101974312	4.71111551728026	0.0109774507527906
Ppp1r42	-3.04702305079311	-0.594196459238944	0.011633725304768
Ech1	-2.51334541398526	2.16832766472873	0.0125271505846878
Gm42846	-1.19059382920324	7.80225808190419	0.00921360829683681
Igsf11	3.38502293535763	-0.744488342285777	0.010710552439193
Atf3	2.57963929807547	3.39434582433492	0.0125271505846878
Lamb3	1.48444826735028	5.75245984805054	0.011163186464729
Iffo2	-1.79538221741643	3.81308265712675	0.0120220734669213
Mylpf	-2.78572067093575	0.339000454529072	0.0128768958516832
Smim24	-2.6928895076258	0.598122714334558	0.0131387263254901
Gm43182	1.75844457795077	5.91280522642697	0.0115741088920537
Gm13856	-2.80788136260018	1.97716424003213	0.0131449131693721
Efr3a	-3.22051509694151	-0.858356876025803	0.011939331585523
Cdc25a	-3.02202477873667	-0.568791910778242	0.0125271505846878
Gm43599	2.8172130901437	2.88551916367601	0.0132470841702794
Wnk4	-3.3268167605398	2.81960242125377	0.0131449131693721
Havcr2	4.683416784029	0.178832917209798	0.011633725304768
Prss16	-2.628072097155	2.22907698341934	0.0133713941006756
Gm2174	-3.66851514221809	-0.150277571284278	0.0131449131693721
Clec4d	1.12546128177769	7.19957877284128	0.0103673057323115
4930404N11Rik	1.85653943059214	7.55582286711307	0.0103673057323115
Sgpl1	1.28358688925484	4.78028299085477	0.0123993642210092
H2-Eb1	4.27846084849826	0.27657167258848	0.0122728619612144
Esyt1	-1.98631446835619	2.95949970148299	0.0137432436689399
Rab20	1.89962459718728	5.12047414040783	0.0129224138323605
Gm38244	-1.7091842440171	5.96513729967709	0.0112330939047788
Egfl7	-1.27684005275392	5.10881063999987	0.011939331585523
Gm37790	1.92751484792715	3.94879368794467	0.0146047238212458
Gm5113	-3.14977368002804	0.897256664209716	0.0147665888899855
Dnah11	-1.84796505353723	2.58001298316071	0.0142191345847035
Gm43379	-1.97550939372933	3.73207530344498	0.0131449131693721
Trp53inp2	-2.27435098778715	2.9443457516075	0.0147665888899855
Acad10	-1.99472964843324	2.77828486558667	0.0147665888899855
Mypop	-2.89236154510125	1.94156734085304	0.0154388212429377
A730015C16Rik	1.22311418872523	4.99303722156717	0.0131387263254901
Kcnq2	-3.40013155401447	0.0498908859879119	0.0150284560572495
Gm11592	-1.31694648480303	5.87462273087355	0.0123993642210092
Pwwp2b	1.8370302915355	3.97017227160816	0.0149668239113874
Gas2	-2.51233819714785	3.77963215523978	0.0136609192110892
Gapdh	-1.04260934203465	6.30075172175021	0.0122073704033785
mt-Te	2.58824419805052	3.62500774473079	0.0162085790467011
Tra2a	1.70548683399527	4.81095703314431	0.0146047238212458
Gm15527	4.33662766241043	3.28463176307214	0.0164327467432537
Ica1	-2.84774356388128	-1.17889477117135	0.0150906263327443
Flna	-1.22400130363162	7.38743585434991	0.011633725304768
Gm44957	-3.14592009036887	0.208941444978257	0.0167313605416611
Fam196b	1.66646631924961	5.5758340005712	0.0147665888899855
Ppp1r15a	3.26888356562992	4.32813828557649	0.0164327467432537
Mppe1	-1.10756945261213	5.15259546333883	0.0137432436689399
Gm4869	-2.83314008733701	-1.19522145533595	0.0155627518516564
Cldn1	-3.1516580472051	-0.180203123488437	0.0163682862852413
Ppm1m	-2.37093642721133	2.59955460959544	0.0169970703320984
Gm18036	-2.29766691626583	1.55712634741183	0.0174384884515207
Gm4262	3.30973492387102	2.61571762515379	0.0170239573342137
Gcfc2	-2.54764024072409	1.50103307786997	0.017536802391973
Gm16295	-1.75917373828533	4.09758001415165	0.0153918016627635
4933431K23Rik	-3.13733277595159	0.614376374679901	0.0174639023416589
Asic1	-1.27744616384635	5.4186949570824	0.0139444971272945
Tmem140	-0.776187149084958	9.02943545255787	0.0116079311874282
Gm36211	3.63420627385239	-0.333433079882674	0.01578873401301
Erg	-2.83915563650868	0.941868075968742	0.0178935756396104
Mir142b	0.9910739427034	11.6641847126001	0.0103673057323115
Ankrd28	-2.43999062734688	0.766228808715586	0.0180388049461609
1810011H11Rik	3.19111269585511	-0.49173708751678	0.0161283104613709
Arhgdib	-1.4833846013224	6.26925372952607	0.0131449131693721
1700058P15Rik	0.806885401616787	9.29938814416854	0.012055813480856
Fbxo10	-2.45228858613974	0.107973312525851	0.0181163019922797
Me2	-3.16876137701462	-0.423143567690453	0.0175513824475065
Mlst8	-2.13636471371644	1.15435632486329	0.018237787553836
Ncam1	-3.41852533911584	0.12056664708191	0.0182277917292637
B430119L08Rik	7.69332283559077	3.29113869097572	0.0181479597921513
Gm9905	-1.24209800226356	7.58164770385417	0.0132573612074449
Gm10282	-3.65185759815858	0.838965245361814	0.01895989652218
Lyz1	-3.05265732648226	1.98818185260505	0.01895989652218
Card11	3.70095559089696	-0.379566142345702	0.0172210219646883
Msmo1	-3.2374003141352	0.149995685528248	0.0189131661487884
Pgm3	-1.87300500945317	3.69430939050901	0.0174778994626082
Vps37b	-1.0049184988453	5.76107147515143	0.0149591828108488
Igsf10	0.805818319326322	9.38227982954837	0.0127758177688569
Cdc45	-2.84165115110025	-0.972390829770962	0.0183273818219627
Kif11	-3.0407996521183	0.188085526575526	0.0191959763856919
Ccdc127	2.52640264944885	4.30577683133699	0.01895989652218
Ly6g	-2.93266569457168	2.97873686890483	0.0190109758003959
1700034H15Rik	-1.38205760331129	4.67239545090503	0.0168676694170836
St3gal6	2.13477812097749	5.19192779478334	0.0176793174950671
Ighv8-4	-2.86020451535678	-0.377822396397095	0.0195570299708089
Toe1	-1.44630061869013	4.96089751825977	0.0166815161676273
Sned1	-1.69455169660348	3.24405987851323	0.01895989652218
Tgfbr1	1.58589767497358	5.39351570729225	0.0170239573342137
Myl6b	-3.05945449723688	2.21386534920973	0.0198960028646773
Sqstm1	1.03777493805653	6.0438940029168	0.0163682862852413
Nsun4	2.30385699416972	2.28096693919018	0.0203814492994711
Rad54l2	-2.89804054264249	-0.975270598273992	0.0190109758003959
Arhgef38	-2.79683218312845	-0.61252693290077	0.0198752008420375
Gas7	-2.76395105941676	1.43042215731711	0.0204342467241771
Slc26a11	2.00517824674753	3.03642470607797	0.0203814492994711
Zbtb46	-3.10677832312035	-0.170828840853343	0.020221098737209
Acoxl	3.04321510264662	2.70393709404466	0.0204342467241771
Gm30097	5.8557123048138	1.60100460951948	0.0197021309350683
9130019P16Rik	2.67019373881214	5.39688248075578	0.0184449178600412
Abcb10	-1.56700763869699	3.27991362284763	0.0193162016438344
9130213A22Rik	3.56894718867829	0.0219281752590595	0.0192559649194167
Gadd45b	2.41181769783319	4.43640470052089	0.0193437473941584
Fam134b	1.11314408974095	6.1572239943826	0.0169197739561229
Aurkb	-1.80269794411044	2.83804090986334	0.0196970469441744
Apmap	-3.24896087475481	0.491879966614667	0.0209740936753736
Dlgap5	-3.13281334979991	0.0532208876871312	0.020881357045287
Mapk12	-2.07526032818744	2.00950759936919	0.0210229090550834
Mtdh	1.50858272551645	5.40413195440338	0.0179660444534635
Lcn2	-2.52239512305591	5.80635220290058	0.0168676694170836
Mrpl15	-3.03775266990244	-0.704154905696679	0.0204342467241771
Ighv1-83	-3.0930012161277	-0.690782849680575	0.0204342467241771
Gm20633	-1.34301931454009	4.20834670549585	0.01895989652218
Evi5	-2.3254759047357	0.392462623619699	0.021315546933893
4930589O11Rik	-3.19709850672665	-0.0220812602635898	0.0210211496065925
Gm15829	1.54372083100462	4.3668535698455	0.0198373547184841
Egr2	3.97173522235503	1.34513038196642	0.0209798001703497
Cstb	2.90221611141112	2.07675605724167	0.0217560579485889
Megf9	-1.28380264791508	4.1178419882434	0.01895989652218
Gm11956	3.47733551457281	-0.0799378598523112	0.020221098737209
Ttyh1	2.58553907329053	2.61587526250624	0.0222837973488068
Prox2os	-2.03197662565929	2.00951304581647	0.0216242990416841
E330011M16Rik	2.532251492388	5.60303776281223	0.01895989652218
Gm37787	3.50230020056418	0.629482366661093	0.0210211496065925
RP23-50L10.4	-1.78163539334743	4.01503804243691	0.0193506336421918
Gm26527	-0.910422239681482	7.62545822664994	0.0161460426609242
Arsb	-2.33271246644085	1.46435676470271	0.0224011459774182
Per1	3.83909769213023	3.60532671456123	0.0225150179672265
Ccdc97	1.1848505898679	6.42045412898299	0.0179660444534635
1700101I11Rik	1.31112426653673	5.8906687766493	0.01895989652218
Gm11634	-2.78247497584785	0.794739084368889	0.0229342038675108
Ica1l	-1.1416721834076	7.4026507833364	0.0171647283135405
Gm26268	1.53444644341591	5.51290233302177	0.0198960028646773
Trim45	-3.07610340594624	0.279991958295552	0.0234573580902497
Zfp516	-1.95164926643404	2.67137918536823	0.0225032962398819
1700047M11Rik	-1.42970021152646	4.69160403744624	0.020221098737209
Zfp36l2	0.895085570935394	7.50544865734449	0.0174639023416589
Dnajc15	-2.6710327297667	-1.22310433089625	0.0222837973488068
Nr4a3	3.14149154989453	-0.449128299267126	0.0216828843511673
B930095G15Rik	-3.26817575412753	0.963398090184534	0.0243355088968074
Anks6	-1.37904319937953	5.60243268169281	0.01895989652218
Psmb7	1.53776707089073	4.70983242680361	0.0216242990416841
Nck1	-1.52831661309343	3.0966190327546	0.0224011459774182
Gm29629	3.58785090127135	-0.0189172727470049	0.0226733416339478
Cd14	3.11328667293064	5.01219158897453	0.0229342038675108
1700015E13Rik	-1.64797569173137	3.05292382639634	0.0229342038675108
Gm16982	-0.969747234798809	7.04964050442399	0.0182277917292637
0610040F04Rik	2.24953778968908	7.61220532143808	0.01895989652218
Ddhd2	-1.43414373784634	4.67792930246334	0.0209740936753736
Gm20652	3.18013009588058	2.91292796120549	0.0253460567174674
Gm37362	1.54544847189313	4.99333344436648	0.0219035507134739
Mib2	-1.51914935291288	2.4659840686883	0.0238130654145415
RP23-462D5.5	-2.93308286186007	-0.359674288468744	0.0250453847863204
Cd180	3.43218307813232	-0.224412683213336	0.0234573580902497
Gm28030	3.05395427173993	0.625725042533715	0.02447067993935
RP24-194N4.6	-2.83150579926171	1.52411915763003	0.0259013310481516
Ncaph2	1.40434886749268	3.90123824080855	0.0231138929529148
Casc1	-1.10995738923738	4.73954005472572	0.0205927752898216
Guf1	-2.20302877988232	3.91126989901404	0.023220446318862
Ighv1-43	-3.12665390439379	-0.239460370350154	0.0263060595814828
Shisa8	-2.67425426427794	1.07371523444817	0.0265969962684698
Coa4	-2.24153201213234	3.48588665715054	0.0235075085953166
Smim22	-2.94217512032971	-0.393628376532788	0.0263060595814828
Camk4	-3.00154484803584	-0.256664610139106	0.0259013310481516
Patz1	3.29998041252455	4.72600005437375	0.02447067993935
Cacfd1	0.994868256730393	7.9202259079273	0.01895989652218
Ier3	2.44700628562671	3.36819819819504	0.0266266585209442
Slc29a4	-2.39433887932814	0.430052500059582	0.0270705652775727
Gm26588	-1.75779701654554	4.92776057075965	0.0222837973488068
Polg2	-0.772231222026424	8.51713218316492	0.0181163019922797
9530036M11Rik	3.70832413465574	0.0587481672982312	0.0252347285141598
Gm22270	2.45807736369811	2.18469192342422	0.0278454272125022
Gm26780	3.15529336256939	2.53444759007392	0.0274942182716738
Itgb2l	-4.47080888729335	1.29405912152171	0.0280508307556428
Eif4e3	-2.77977498193513	0.442647239229426	0.0280508307556428
Egr3	4.2070869914741	0.279322538774677	0.0265969962684698
Kat5	-1.045970639755	5.22330859923503	0.0216242990416841
Ninj1	1.96562491753638	5.06612620312582	0.0235999837787907
Rnf157	2.89997193560073	1.02778308512382	0.0280238134927766
Acsm3	-2.1484776807406	1.55260179930786	0.0282544777865529
Gpnmb	3.02696629073699	-0.663583871090737	0.0264480424677996
Fanca	-1.03397108319236	10.6254764918215	0.0171647283135405
Prrt1	1.45321732138837	6.41059450854659	0.0222837973488068
Pitpna	0.826166470663397	7.86186506066918	0.0202439348059204
B130055M24Rik	-1.82853513207897	2.39259989730356	0.0280508307556428
Hmga2	-2.16764553352874	1.07840818229408	0.0292675066126355
Gm26916	0.978559691104396	6.76401563607179	0.021315546933893
Cox15	-0.841717127246412	6.31774620335882	0.021315546933893
Gm14123	-2.94912626437875	3.08755015247313	0.0280508307556428
Gm11724	-1.07139896111101	7.40977804646621	0.0204342467241771
Gm15395	3.142771612989	3.3751257789273	0.0294982828045065
Gm26883	3.18051632987343	0.0275798149397358	0.0280508307556428
Pigr	3.47390718419044	-0.307948244662881	0.0280238134927766
Cacul1	1.0048769117405	6.35111208097875	0.0224011459774182
Tead2	-1.10854415953102	6.48084982866791	0.0216242990416841
Dusp5	3.22730394743997	4.87510913528205	0.0272228092794411
Cfap45	-1.02697814328509	5.52752053680303	0.0225150179672265
Trmt6	3.00851022161034	-0.414943259018704	0.0280508307556428
Ralgds	3.84872261579314	0.397363590965344	0.0280508307556428
Tkt	-1.51334020606881	4.88934835582343	0.0233911626326066
Ptger3	-3.28781276821512	0.226544508179814	0.030415497049809
Gm45222	2.24125978165033	2.48240140606584	0.0305471681121334
Sgsh	4.28594008204501	3.89194792182309	0.0305605206285612
Faim2	-2.595064835214	-1.24956118005093	0.0293712543203229
Shisa3	-0.988703708921681	7.05222430065107	0.0216242990416841
Ldlr	-2.93621668153352	0.151284969591784	0.0305605206285612
Amz2	0.872431630404972	10.8935523026324	0.0184000600936341
Rbm47	1.49211068723112	3.63644190817521	0.0289520889953852
Dnase2a	3.09509402888105	2.442272659946	0.0309789303076984
Slc16a3	1.17028915199904	6.16745410697155	0.0234573580902497
Gm16091	1.2608844439152	9.26696119705882	0.020221098737209
Sdhaf1	3.50903843699221	1.81409546526917	0.0309352341381535
Gm17249	-1.44143096985605	3.13322991560065	0.028846136257332
Znf41-ps	2.93017368529438	-0.104063411285227	0.0299968360795504
Cnpy4	3.08355931606107	-0.867315941313478	0.0297249433809263
Lrrc57	-1.16872573619247	4.36257913041904	0.0263291774159044
Gm43963	1.29216941519954	8.94666107451778	0.0210211496065925
Zfp784	-1.11898215665854	4.9246145221359	0.0250716996994238
Bri3	2.08380035843168	5.36080708231984	0.0272430080494935
Gm26848	-1.35554412254277	3.48723030143109	0.0289520889953852
Pdap1	-0.665249763068124	8.17114190163694	0.021315546933893
Gm26626	1.13377762725858	6.64334177561065	0.0240340273170262
Mreg	4.07297441736306	1.26384223713381	0.0317329630151383
Scn2b	-2.52725926973011	-1.26964518834291	0.0315412375457961
RP23-98C9.5	5.7942311822696	1.82819853174634	0.0322930941461451
Edem2	-1.69249839873582	2.23812808191275	0.0318553604453594
H2afy	-1.46485069032398	5.37047497476339	0.025513262125606
Tk1	-0.91359374214084	7.00663786027273	0.0228445355112764
Atp1a1	2.61325802156922	4.99914504029919	0.0298607931665368
Stx18	-2.91021193868987	0.181282647760936	0.033408951257202
Tfdp1	-1.73914245448069	2.86436864502229	0.0309636610718221
Vdac1	-1.64383455769322	2.74223298277463	0.0320682884374785
Ly75	-2.74461545400498	1.38950180961673	0.03308492494024
1810055G02Rik	-2.68956284712036	-0.780616392347348	0.0335140964352254
Jup	-2.68191584592282	-0.16066758597772	0.033408951257202
Kansl3	-1.58169577122221	6.26472763294529	0.0238130654145415
Cebpe	-2.70488784290937	2.30977412539106	0.0323580361541009
Gm14137	-1.13346983229743	4.00933270198795	0.0294930821769373
Star	-2.53392981328118	-0.252470303843261	0.0343034692957074
Cox6b2	-2.62469481984506	0.250907989216914	0.0342741596151739
Tnfrsf23	1.68669366907031	3.57489092079823	0.032644403291036
Rhoc	-1.1489603634769	5.11408872412974	0.0280238134927766
Trib1	1.05968560247654	5.7543633892197	0.0272430080494935
Paqr4	-2.86653475498541	0.43251341781378	0.0349286142408273
Sp110	-0.943312245956706	6.12877320722247	0.0256611421969755
Thbs1	4.23649151265591	5.61904588866313	0.0313203654378916
mt-Tq	2.05574571012637	3.23313530675495	0.0324769586602225
Rps6ka2	-2.76554124002092	1.38153693294581	0.0350483648300969
Aim1l	-1.68601215903608	3.27895473864822	0.0319720041478287
Ighv1-56	-3.13511116345082	-0.504295260640875	0.0351302128984311
Ncln	-1.62077745371401	2.54262488951476	0.0323195700033865
Kif15	-2.77135294410314	0.646257232469578	0.0351692563567804
2023-09-05	-2.83697325642235	1.33216311203481	0.0346751820191678
Xpa	-1.04558222189326	5.13972170495711	0.0277451967650794
Ict1os	-1.72827655695516	2.38529027047491	0.0323195700033865
Tmigd3	-1.19259276374639	6.20865827920112	0.0261925653935734
Iffo1	-1.14856322390251	3.99168178320149	0.0310535119606355
Gm16575	-0.743642138417252	9.27176348247545	0.0222837973488068
Calhm2	1.86212034316436	3.18924355098758	0.0340861246875745
Skil	1.53999387013267	4.24072804682459	0.0315412375457961
H2afy2	-1.98835922821412	2.45970483323706	0.0348621442595463
Dnajb7	-2.07668269861806	2.13121360868712	0.0355684078978605
B630019A10Rik	3.13326432407873	0.0148541004601834	0.0348159681211301
Tnfaip2	1.05828880344535	7.06888151735858	0.0257221840908084
Edaradd	3.8801347485658	0.437548176468514	0.035543666222483
Rab3d	-1.91271434562404	2.45944513295751	0.0335811034587723
Carns1	-1.1940131415251	4.58461792660474	0.0294982828045065
Gm37726	3.42082906969368	1.98406003263166	0.0370024849328453
Nedd4	-2.45926667886707	0.600521010234525	0.0370024849328453
Cpsf3l	-1.35803018321512	4.09465527729277	0.0307679636381532
Fam122a	1.08087815444114	5.26144817684016	0.0305605206285612
Tnfrsf21	-1.21496962218195	4.1266727278591	0.0312699672960609
A930007I19Rik	5.42051279416412	5.20833056049916	0.0370024849328453
2810428J06Rik	-1.82842989089791	2.5957752932139	0.0351692563567804
BC106179	2.68252121569086	0.468359084688005	0.0370024849328453
Fam71b	-2.47156455559547	-0.858356876025803	0.0375915110337652
Mcl1	0.758108108769592	9.00472419847899	0.0238130654145415
Pdzd8	-1.0127823977755	5.91321099445916	0.0280508307556428
Gm22504	-1.86510180593292	2.73167067126265	0.0358780592672179
Map7d1	1.04367608171908	6.88521014235283	0.0274942182716738
Akap9	-1.37890435557682	3.62163716038238	0.0331370712349031
Eml3	-1.047608153974	4.507458227024	0.031129155776004
Fam101b	-1.23434842759594	5.19293237366652	0.0301307301000805
Tnk1	-1.86529005167737	1.9547386065946	0.0370024849328453
Aldh2	-1.66979613095871	5.22008996812502	0.0290709973722847
Spata31d1a	-2.12744408225075	-0.216167508712058	0.039067225004765
Mtrf1	-2.92092147677452	-0.734250279970316	0.0389237516747117
Gm17907	1.39380819708064	5.11245824572035	0.0326355628349016
Slc2a1	1.1159517454197	4.75858350329009	0.032644403291036
Nin	-1.2362689718509	4.78588440983308	0.0305471681121334
Tshb	-1.53167708619131	6.51335366821504	0.0272432040329765
Ankrd9	-2.28551359513594	-0.149730541537865	0.039443485826378
Gstm1	3.1891880128911	-0.181803894963682	0.0378633453585671
Gucy2c	3.04949877216749	0.275850529730458	0.0385050431862868
Ethe1	-2.81928080916739	0.975179389023139	0.0395285363352603
Dusp2	4.9421691464218	3.0036193376803	0.0395892296497399
Pou2f2	1.96488330302601	3.35038763041775	0.0368226793739779
Cluh	2.97988593553507	-0.565034586650864	0.0376003022176039
Dimt1	-1.22236814708681	4.32198969797513	0.0326008300137903
E230029C05Rik	0.747301250907876	6.86722853581954	0.0282124178629841
Ddit4	2.8685663886467	1.10283316767329	0.0392121085300324
Gm14023	5.69513129596286	4.87870124180518	0.0399113152714122
Mest	-0.938801406538434	5.79715810394493	0.0293712543203229
Gm43964	2.67850710682828	1.83724382673392	0.0399285443314604
Itpkb	1.31867769650501	4.7434103797782	0.03308492494024
Il12a	3.09566316779542	2.11579635917649	0.0398096858209006
Dclre1b	1.40642379109859	6.87643841480261	0.0287208037177975
Gm20412	2.39518659357792	11.5384299307982	0.0229401402648618
Mir22hg	1.82217448804063	3.21003357420559	0.0379474143709022
Sptbn1	-2.1679262822498	1.10287700201102	0.0399285443314604
Gm16536	-2.20016496583793	1.0653707881457	0.0409001311377934
Pnpla1os	-2.97679424400153	3.70873544615601	0.0367633651544253
Wsb1	1.15543116514763	4.30525267968135	0.0335614825618906
Gm14455	1.06037530328368	10.464580261944	0.0240340273170262
Plekho2	1.30813316772596	6.01642614181327	0.030906853795331
Tom1l1	-1.10153789548167	5.1012894786742	0.0315412375457961
Cnot11	-1.16016079307223	4.11646274025904	0.0344472171469369
Smad7	2.24346610578266	2.30440445434991	0.0419391819620702
Tm6sf1	-0.942022201390776	5.53833507364976	0.0305605206285612
Cdc42ep4	1.92072291920605	2.57869196671267	0.0420393916570443
Nampt	1.01653601032237	4.78390890837655	0.0331370712349031
Kctd12	0.967985273261921	7.52216011361737	0.0283391284361711
Fam105a	1.36616537509961	4.21838811344301	0.0359696406804623
Tchh	-2.69300656337716	-0.53985673452397	0.0422474905509953
Ccrl2	4.77884372419663	4.49268223315296	0.0418433477609328
Myb	-1.5056667679213	4.00069142260887	0.0348621442595463
Gla	3.15859124378545	1.49719805790873	0.0429533224335354
Tinagl1	-2.59143642532732	0.791269327136455	0.0429597322822958
Nufip2	0.900925468242261	5.21436433486318	0.032644403291036
Mkrn2	0.639535441950626	13.2116987949082	0.0210211496065925
Slc11a1	1.14991075797963	5.6245133354879	0.0323580361541009
Cxcr4	1.1773680350257	5.9937087522392	0.0309352341381535
4930403D09Rik	1.76069634321831	3.71007310382877	0.040941211107881
Nudt1	2.83434314879499	2.0572980328676	0.0438610276444143
Gm43338	-1.79321349820261	3.06135926143533	0.0396813141768171
Gm13986	2.77435020519896	-1.00172744742867	0.042784898879573
Nol7	-0.918439732544882	6.6193051752191	0.0305605206285612
Hivep2	3.72132596160465	0.733794004106407	0.0438346032187018
Gm29477	-0.786283288529749	6.21402902491863	0.03124195227435
Chmp4b	0.824780092631684	6.68969130781011	0.0313399554747966
Tm7sf2	-2.86210607789918	-0.374704566260169	0.0451242744962449
Gm20878	-2.97912657829051	-0.55894596480172	0.0447858571030093
Abhd12b	-1.03897152317402	4.21519239871462	0.0361370419789321
Mbnl3	-2.66010037236288	-0.728314421276085	0.0451036309320386
Gm26635	1.52258789433964	3.95827500276275	0.040941211107881
Gm11842	-1.64402955307491	2.87257104102582	0.0423974366358575
Ruvbl2	-1.1551255278204	6.40279423879701	0.0322930941461451
Gyg	-2.11215650207978	2.21039688167765	0.0442306155677881
Rprd1b	2.34398632860712	9.46974465757883	0.0293221499541135
Gm25361	-2.53535912312798	0.0456033055086626	0.0465740820801587
Tmem131	-1.36653082835678	3.61845768177039	0.039443485826378
Gm14091	-2.53241495878614	2.21833941195654	0.0430754786073604
2023-09-01	-2.30332531327751	1.42937075991031	0.0457008039702995
Gm2788	-0.904162410158295	5.14108222554219	0.0348621442595463
RP23-384C18.12	1.20411511695699	7.61353863770209	0.0314721815729552
Gmnn	-2.643098350216	0.398188601834757	0.0474706357532845
Urod	-2.30607319150459	0.285939799221554	0.0476185443077154
Atp2a3	-0.937271288607475	4.05537940179183	0.0370024849328453
RP23-312B17.3	1.11063976886347	7.08144157117249	0.0322713925521298
Socs3	0.894132235425777	7.12741978379375	0.0322713925521298
Far1os	-0.941403633345606	7.26682211852331	0.031129155776004
Mir6244	3.36970827741641	0.591294581041091	0.046788871124221
Gm38102	-1.24133574309217	6.8010061196185	0.0319720041478287
2810408A11Rik	-2.95860530367181	0.0135492930873558	0.0480088089358505
Rab43	-2.71234743387584	0.391471502031036	0.0480088089358505
RP24-248F14.2	4.17700632472631	5.62099432934434	0.0455953191241479
Zscan10	-1.5453267568632	2.55184218251386	0.0419391819620702
Usp46	-2.12447674357507	1.45751030365734	0.0480088089358505
Csf1	1.988015002979	5.73342462836542	0.0363403301226572
Gm37800	2.78808926112779	2.89633964172774	0.0480088089358505
AI413582	2.37724899627308	3.21675122094342	0.0480088089358505
Marcksl1	2.34547788471364	6.9287729364263	0.0351692563567804
AI507597	3.60977555146565	0.123402094031491	0.0480088089358505
Gm14963	2.80785718884944	0.759084247954931	0.0480088089358505
Bcl2a1b	4.07579750023512	0.336685503189017	0.0485951815530154
Plekhf1	-1.69273374028516	2.98015941616976	0.0447858571030093
BC051142	-2.48772442722943	-0.724272878135153	0.049189609870085
Pkd1l2	2.56625281418332	2.43435951771326	0.0492687534630491
Gucy2g	3.45318872777859	1.08292527702018	0.0486173844934693
Lims1	-1.55377849744759	3.47585296546244	0.0419391819620702
Vps39	2.0357216051946	2.19218853340578	0.0492687534630491
Gm12167	-2.48512878820985	-0.116458026252822	0.0492687534630491
Gpr83	3.81375310794572	0.750241012312069	0.0492687534630491
Fktn	2.65476150242663	2.27671152668072	0.0495753054243866
Ccpg1	-0.856400365049695	5.02681254274526	0.0375252417927787
Flot2	-2.39671716539593	3.50693933679327	0.044884479813267
Gm10390	2.33272073797389	1.10634482064141	0.0498229051754596
Chordc1	-2.70606507728587	-0.123340540127431	0.0498229051754596
Gm44040	2.96490127106963	3.25211095407415	0.0492687534630491
Gm26546	2.53419703956933	1.32115984229987	0.0498229051754596
Pigw	-2.33724292859736	-0.482122355628055	0.0498229051754596
Csrnp1	1.93467743950224	3.68081366649675	0.0462308910322384
Gm28913	3.46921062542866	7.05577163171396	0.0395892296497399
Tcirg1	1.50910509099511	4.14961906144065	0.0427663350933985
Cst3	0.936006303838926	5.68834871577951	0.0370024849328453
Sepn1	1.34139087366433	3.86762845679706	0.0437382024308588
Gm26856	1.97508304603057	3.03421968736172	0.0480088089358505
Gm42879	-2.11754160601506	1.91845919316966	0.0492687534630491
Malat1	1.00471181240786	7.0771736869764	0.0347136585411551
Mir291a	-1.14004186448553	5.95008209746435	0.0362643943635042
Vcp	-1.51464082858308	2.87947777009469	0.0476113718510314
Gm37766	-1.71322698302015	1.90284386174774	0.0498229051754596
Mgst1	-1.7743764577024	2.67468888429427	0.0480088089358505
Chd7	1.18831948701509	5.85876193690144	0.0384861040741508
Stk17b	0.960414306380635	6.900398611	0.0356263794734476
Tcp11l2	-1.29137151680032	3.1168155109413	0.0462308910322384
Cpne3	-1.476240592549	3.59876677320687	0.0440682239330747
Dach1	-1.40194175763087	3.42396418137971	0.0462308910322384
Mfsd14a	-0.822657640696494	6.44765046700424	0.0365065974915433
RP23-218K15.7	1.24017548527896	15.0522272686283	0.0235819202774868
Tbrg4	-1.33829988267429	4.70606827562161	0.0397461665153012
4933407L21Rik	1.67136915501705	3.64240879277221	0.0499685861276349
Gm16853	2.27824323989668	4.13497689973782	0.0492687534630491
Gm14018	-1.14946121271159	4.46263625526615	0.0436144744812644
Particl	1.76428192967745	5.43082809393957	0.0438346032187018
Dixdc1	-1.71013342644819	2.96688095911592	0.0492687534630491
Preb	1.00193254608051	8.33988174114265	0.0357676922148452
Ccdc126	-1.29687809319102	4.34809619949908	0.0440682239330747
Gfm1	-1.69243898373779	3.90039020905793	0.0492687534630491
RP23-434L22.2	-0.775073401274633	7.54530039567994	0.0370024849328453
Gm28033	0.759042507017703	9.78997400811637	0.0344472171469369
Cd63	1.67638104186526	4.06376258835973	0.0495065357991632
Gm10425	1.10471149132924	5.12734726883981	0.0456195242261706
Dnajc8	1.1431053727135	7.04978672943621	0.0397608617032312
Acadvl	1.00762265811243	5.20310439428281	0.0460859865875842
E130208F15Rik	2.35243298229893	6.49572829866816	0.0429522642007669
Gm45236	-0.894359805009112	5.90231371871608	0.0422603144807666
Zdhhc2	-0.900947146477275	6.05996162578514	0.0420393916570443
Slc15a3	1.20041664655051	5.92492050166763	0.0440682239330747
Slc20a1	1.18416015746722	4.27073800945313	0.0492687534630491
4931440P22Rik	1.11627961448777	6.50707164891268	0.0430754786073604
Wbp2	-0.942899741688478	4.17932411909162	0.0485951815530154
Tcp11	-1.16667089620925	4.15000406026283	0.0493658311231599
Fstl3	-1.23608266025397	4.05692012142355	0.0487764468967671
Ncr3-ps	-1.28634064594648	5.98841092333609	0.0430599574266148
9430098F02Rik	0.74406755150524	8.09992849518277	0.039443485826378
Rnd2	1.34392619223131	5.74466040303817	0.0470308658477209
Tbc1d10b	0.807780752058445	6.38238501026114	0.0440682239330747
Slc27a4	-0.936437381987942	4.24058244347956	0.0492687534630491
Limk2	1.76150158014239	6.04141589088647	0.0462308910322384
Srsf5	0.782343153437866	6.66848278149302	0.0438610276444143
Gm23100	0.807519349767674	9.44471571357378	0.0375252417927787
Zfp652	1.25949479232563	9.74491963591044	0.0370024849328453
Gm128	-1.18325105152464	5.009303904193	0.0485951815530154
Gm17108	1.13374686906461	5.23510643814302	0.0490533610935028
Gm13610	-0.65048612329936	7.62904961670792	0.0420393916570443
BC049352	1.19991262476934	7.03614080394138	0.0462308910322384
Hmgn2	-1.59483371765315	5.44385584448024	0.0480088089358505
Kpna4	0.945837584026177	6.03032816792246	0.0480088089358505
Safb	0.847382492677808	6.80919483744574	0.0462308910322384
Gramd1a	1.09579870723616	6.0263434711043	0.0487705556003328
Mir290a	-1.17798562419638	5.68332561815595	0.0480088089358505
Dnah17	0.525106053374964	10.9028206499736	0.0370024849328453
Gm9967	-0.759526049877682	7.55967556816502	0.0440682239330747
Slc18a2	-0.723603183122178	6.91071095639134	0.0462308910322384
Gm37915	-1.04794463619612	6.73484655927508	0.0480088089358505
Zeb2	0.783589130835798	7.90274791255322	0.0462308910322384
5430405H02Rik	0.951818080890941	8.03828807541349	0.0462308910322384
Gm11723	-1.00749230300457	7.35716352001066	0.0475582366684992
Gm16726	-1.09950342331137	6.39992990612896	0.0495753054243866
Gm20417	0.889020919195421	10.8001315560099	0.0406952648794548
Gm14493	-0.817307814586542	9.73263504005098	0.0422603144807666
2310031A07Rik	0.741452411389071	8.78875904612981	0.0462308910322384
Cd300lf	0.712781169769125	7.63956429620998	0.0482264125664941
Txnl4b	1.10029315357776	8.44540085638878	0.0480088089358505
Gm11699	0.999840613014962	8.19474585440043	0.0484050663573966
Plek	0.872944708946908	8.41808879752198	0.0489631339197307
Ikbkg	-1.16746803716415	8.47135721988067	0.0492687534630491
9830144P21Rik	0.876773518489779	9.82116211144584	0.0477604625995001
Gm20531	0.521516553586773	12.0606961930341	0.0462308910322384
