# Supplementary material for: Two transcriptionally and functionally distinct waves of neutrophils during mouse acute liver injury
Source: Hepatol Commun. 2024 Jun 19;8(7):e0459. doi: 10.1097/HC9.0000000000000459 (PMC11186811; doi:10.1097/HC9.0000000000000459)
Supplement: SUPPLEMENTARY MATERIAL [file hc9-8-e0459-s004.xlsx]

## Sheet: Feuil1
Table S6. Comprehensive list of all statistically significant GSEA genesets enriched in liver neutrophils from 24h post-injury compared to control (splenic neutrophils). A total of 147 subsets from the Gene Ontology: Biological Processing geneset were enriched in livers neutrophils from 24h post-injury compared to control. A false discovery rate (FDR) < 0.2 and an adjusted p-value < 0.05 were use…
Pathway	Size	NES	FDR
GOBP_CYTOPLASMIC_TRANSLATION	127	-2.2314	2.5207e-07
GOBP_RIBONUCLEOPROTEIN_COMPLEX_BIOGENESIS	304	-1.97911	2.5207e-07
GOBP_RRNA_METABOLIC_PROCESS	172	-2.13535	2.5207e-07
GOBP_RRNA_PROCESSING	152	-2.1304	8.2649e-07
GOBP_RIBOSOME_BIOGENESIS	208	-1.99314	2.7027e-06
GOBP_NCRNA_METABOLIC_PROCESS	376	-1.74368	2.5564e-05
GOBP_COMPLEMENT_ACTIVATION	32	-2.31078	3.1707e-05
GOBP_NCRNA_PROCESSING	266	-1.83436	3.7485e-05
GOBP_HUMORAL_IMMUNE_RESPONSE_MEDIATED_BY_CIRCULATING_IMMUNOGLOBULIN	32	-2.26496	7.551e-05
GOBP_PHAGOCYTOSIS_RECOGNITION	26	-2.27188	0.00012264
GOBP_B_CELL_RECEPTOR_SIGNALING_PATHWAY	44	-2.18598	0.00026557
GOBP_MRNA_PROCESSING	366	-1.67625	0.00044076
GOBP_DNA_REPAIR	369	-1.68128	0.00044947
GOBP_RESPONSE_TO_CHEMOKINE	28	2.43928	0.00051571
GOBP_CHROMOSOME_ORGANIZATION	329	-1.65508	0.00176945
GOBP_PROTEASOMAL_PROTEIN_CATABOLIC_PROCESS	393	-1.60517	0.00176945
GOBP_MICROTUBULE_BASED_PROCESS	496	-1.5416	0.00215167
GOBP_RIBOSOMAL_SMALL_SUBUNIT_BIOGENESIS	57	-2.01875	0.00215167
GOBP_PROTEASOME_MEDIATED_UBIQUITIN_DEPENDENT_PROTEIN_CATABOLIC_PROCESS	334	-1.6274	0.00312922
GOBP_ENERGY_DERIVATION_BY_OXIDATION_OF_ORGANIC_COMPOUNDS	212	-1.75964	0.00314905
GOBP_AEROBIC_RESPIRATION	124	-1.8515	0.00366681
GOBP_CELL_CHEMOTAXIS	168	1.74091	0.00542651
GOBP_RESPONSE_TO_MOLECULE_OF_BACTERIAL_ORIGIN	197	1.72121	0.00579535
GOBP_CELL_DIVISION	368	-1.57582	0.00618833
GOBP_OXIDATIVE_PHOSPHORYLATION	96	-1.82378	0.00623342
GOBP_RNA_SPLICING	327	-1.6109	0.00623342
GOBP_CELLULAR_RESPONSE_TO_BIOTIC_STIMULUS	164	1.73219	0.0102933
GOBP_CHROMATIN_ORGANIZATION	380	-1.54249	0.0102933
GOBP_POSITIVE_REGULATION_OF_ORGANELLE_ORGANIZATION	339	-1.54532	0.0150738
GOBP_DNA_REPLICATION	184	-1.64379	0.01542
GOBP_CELL_RECOGNITION	72	-1.82537	0.0173133
GOBP_CHROMOSOME_SEGREGATION	218	-1.64194	0.0193618
GOBP_CELLULAR_RESPIRATION	161	-1.67082	0.0201842
GOBP_MICROTUBULE_CYTOSKELETON_ORGANIZATION	351	-1.54141	0.0238637
GOBP_LEUKOCYTE_CHEMOTAXIS	134	1.72422	0.0277274
GOBP_NUCLEOBASE_CONTAINING_COMPOUND_TRANSPORT	136	-1.68572	0.0290625
GOBP_MITOTIC_CELL_CYCLE_PROCESS	495	-1.43484	0.0324315
GOBP_HISTONE_H4_K5_ACETYLATION	16	-1.94549	0.0354876
GOBP_ORGANIC_ACID_METABOLIC_PROCESS	437	-1.47922	0.0354876
GOBP_RIBONUCLEOPROTEIN_COMPLEX_SUBUNIT_ORGANIZATION	137	-1.67461	0.043939
GOBP_CELLULAR_RESPONSE_TO_LIPID	292	1.46101	0.0490852
GOBP_RNA_SPLICING_VIA_TRANSESTERIFICATION_REACTIONS	214	-1.57291	0.0490852
GOBP_SPINDLE_ORGANIZATION	121	-1.65049	0.0497363
GOBP_REGULATION_OF_OSTEOBLAST_PROLIFERATION	17	-1.91162	0.05598
GOBP_DNA_BIOSYNTHETIC_PROCESS	117	-1.69423	0.0570658
GOBP_GENERATION_OF_PRECURSOR_METABOLITES_AND_ENERGY	291	-1.51115	0.0612967
GOBP_MICROTUBULE_CYTOSKELETON_ORGANIZATION_INVOLVED_IN_MITOSIS	104	-1.66064	0.0635426
GOBP_CHROMATIN_REMODELING	215	-1.54486	0.0641946
GOBP_HUMORAL_IMMUNE_RESPONSE	88	-1.66682	0.0641946
GOBP_NUCLEOBASE_CONTAINING_SMALL_MOLECULE_METABOLIC_PROCESS	365	-1.4796	0.0641946
GOBP_NUCLEOSIDE_PHOSPHATE_BIOSYNTHETIC_PROCESS	157	-1.57079	0.0641946
GOBP_REGULATION_OF_CELLULAR_MACROMOLECULE_BIOSYNTHETIC_PROCESS	321	-1.47732	0.0641946
GOBP_REGULATION_OF_DNA_METABOLIC_PROCESS	364	-1.46556	0.0641946
GOBP_REGULATION_OF_DOSAGE_COMPENSATION_BY_INACTIVATION_OF_X_CHROMOSOME	13	-1.83899	0.0641946
GOBP_RESPONSE_TO_LIPID	390	1.39672	0.0641946
GOBP_RIBOSE_PHOSPHATE_BIOSYNTHETIC_PROCESS	135	-1.59298	0.0641946
GOBP_INFLAMMATORY_RESPONSE	431	1.352	0.0730939
GOBP_PROTEIN_DNA_COMPLEX_SUBUNIT_ORGANIZATION	140	-1.63541	0.0732798
GOBP_GOLGI_VESICLE_TRANSPORT	220	-1.51403	0.0788135
GOBP_NEGATIVE_REGULATION_OF_TOLL_LIKE_RECEPTOR_SIGNALING_PATHWAY	28	1.982	0.0788135
GOBP_ATP_SYNTHESIS_COUPLED_ELECTRON_TRANSPORT	58	-1.71645	0.0820812
GOBP_PROTEIN_TARGETING_TO_VACUOLE	33	-1.82197	0.0820812
GOBP_REGULATION_OF_CELL_CYCLE_PROCESS	442	-1.38668	0.0838874
GOBP_SMALL_MOLECULE_CATABOLIC_PROCESS	182	-1.51975	0.089762
GOBP_MONOCYTE_CHEMOTAXIS	27	2.02319	0.093293
GOBP_POSITIVE_REGULATION_OF_ERK1_AND_ERK2_CASCADE	104	1.60493	0.093293
GOBP_RESPONSE_TO_UV	105	-1.62429	0.093293
GOBP_MEMBRANE_ORGANIZATION	482	-1.37821	0.0940754
GOBP_POSITIVE_REGULATION_OF_DNA_BINDING	33	-1.79816	0.0940754
GOBP_GRANULOCYTE_ACTIVATION	35	-1.76968	0.0996263
GOBP_NUCLEAR_EXPORT	120	-1.57654	0.101691
GOBP_NUCLEAR_CHROMOSOME_SEGREGATION	176	-1.49773	0.105035
GOBP_PROTEIN_ACYLATION	197	-1.49682	0.105035
GOBP_NEGATIVE_REGULATION_OF_DNA_METABOLIC_PROCESS	90	-1.62841	0.10839
GOBP_THIOESTER_BIOSYNTHETIC_PROCESS	16	-1.81566	0.10839
GOBP_PROCESS_UTILIZING_AUTOPHAGIC_MECHANISM	361	-1.44236	0.113663
GOBP_REGULATION_OF_VIRAL_GENOME_REPLICATION	67	-1.64298	0.113663
GOBP_INTRINSIC_APOPTOTIC_SIGNALING_PATHWAY_IN_RESPONSE_TO_DNA_DAMAGE	79	1.6705	0.113881
GOBP_CELLULAR_RESPONSE_TO_LIGHT_STIMULUS	68	-1.66303	0.114605
GOBP_HISTONE_H3_K4_METHYLATION	49	-1.70225	0.114605
GOBP_MATURATION_OF_SSU_RRNA	39	-1.77233	0.114605
GOBP_DEFENSE_RESPONSE_TO_BACTERIUM	152	-1.56545	0.116716
GOBP_TRANSLATIONAL_INITIATION	90	-1.60501	0.117301
GOBP_LYMPHOCYTE_CHEMOTAXIS	24	1.93291	0.118864
GOBP_LYMPH_VESSEL_DEVELOPMENT	12	-1.82679	0.118864
GOBP_MATURATION_OF_5_8S_RRNA	24	-1.86342	0.118864
GOBP_REGULATION_OF_DNA_BIOSYNTHETIC_PROCESS	85	-1.61223	0.118864
GOBP_TAXIS	259	1.39624	0.118864
GOBP_MEMBRANE_INVAGINATION	70	-1.64176	0.119625
GOBP_REGULATION_OF_HISTONE_H3_K4_METHYLATION	31	-1.74178	0.124862
GOBP_B_CELL_MEDIATED_IMMUNITY	90	-1.58946	0.126617
GOBP_INNATE_IMMUNE_RESPONSE_IN_MUCOSA	11	-1.80013	0.126617
GOBP_PURINE_CONTAINING_COMPOUND_BIOSYNTHETIC_PROCESS	138	-1.56181	0.126617
GOBP_REGULATION_OF_MONOCYTE_CHEMOTAXIS	15	1.98763	0.126617
GOBP_CRISTAE_FORMATION	10	-1.80588	0.126674
GOBP_MACROAUTOPHAGY	205	-1.51108	0.126674
GOBP_REGULATION_OF_TELOMERASE_ACTIVITY	33	-1.73036	0.126674
GOBP_CELLULAR_RESPONSE_TO_UV	64	-1.66519	0.13619
GOBP_CYTOKINE_MEDIATED_SIGNALING_PATHWAY	234	1.40998	0.13619
GOBP_POSITIVE_REGULATION_OF_MACROPHAGE_MIGRATION	18	1.99858	0.13619
GOBP_POST_TRANSCRIPTIONAL_REGULATION_OF_GENE_EXPRESSION	356	-1.40738	0.13619
GOBP_HISTONE_MODIFICATION	336	-1.4123	0.139885
GOBP_CELLULAR_RESPONSE_TO_INTERLEUKIN_1	48	1.77693	0.140836
GOBP_REGULATION_OF_EXTRINSIC_APOPTOTIC_SIGNALING_PATHWAY_VIA_DEATH_DOMAIN_RECEPTORS	40	1.78645	0.140836
GOBP_ACETYL_COA_BIOSYNTHETIC_PROCESS	12	-1.79445	0.144577
GOBP_CARDIAC_MUSCLE_CELL_ACTION_POTENTIAL	20	-1.83115	0.145825
GOBP_ONE_CARBON_METABOLIC_PROCESS	19	-1.78593	0.145825
GOBP_POSITIVE_REGULATION_OF_SMOOTH_MUSCLE_CELL_MIGRATION	31	1.81292	0.145825
GOBP_REGULATION_OF_DNA_REPLICATION	96	-1.57815	0.145825
GOBP_NUCLEOSIDE_TRIPHOSPHATE_BIOSYNTHETIC_PROCESS	83	-1.59479	0.145956
GOBP_OSTEOBLAST_PROLIFERATION	20	-1.82581	0.150345
GOBP_CHROMOSOME_CONDENSATION	23	-1.79378	0.152059
GOBP_NUCLEUS_LOCALIZATION	28	-1.68972	0.152059
GOBP_MONONUCLEAR_CELL_MIGRATION	105	1.54531	0.152902
GOBP_SULFUR_COMPOUND_METABOLIC_PROCESS	152	-1.52692	0.153937
GOBP_REGULATION_OF_EPIDERMAL_GROWTH_FACTOR_ACTIVATED_RECEPTOR_ACTIVITY	15	1.94743	0.154569
GOBP_ACETYL_COA_METABOLIC_PROCESS	19	-1.77612	0.154849
GOBP_G_PROTEIN_COUPLED_RECEPTOR_SIGNALING_PATHWAY	313	1.3462	0.158797
GOBP_PROTEIN_DNA_COMPLEX_ASSEMBLY	113	-1.55386	0.158797
GOBP_MITOTIC_SPINDLE_ORGANIZATION	84	-1.56781	0.162695
GOBP_AEROBIC_ELECTRON_TRANSPORT_CHAIN	51	-1.6594	0.165723
GOBP_CELLULAR_AMINO_ACID_METABOLIC_PROCESS	113	-1.54662	0.165723
GOBP_ELECTRON_TRANSPORT_CHAIN	78	-1.55899	0.165723
GOBP_NEGATIVE_REGULATION_OF_CELLULAR_MACROMOLECULE_BIOSYNTHETIC_PROCESS	137	-1.50709	0.165723
GOBP_NEGATIVE_REGULATION_OF_PROTEOLYSIS_INVOLVED_IN_PROTEIN_CATABOLIC_PROCESS	48	-1.63537	0.165723
GOBP_PHOTORECEPTOR_CELL_MAINTENANCE	18	-1.7605	0.165723
GOBP_REGULATION_OF_CELLULAR_AMIDE_METABOLIC_PROCESS	307	-1.39738	0.165723
GOBP_REGULATION_OF_MACROAUTOPHAGY	94	-1.53889	0.165723
GOBP_REGULATION_OF_RESPONSE_TO_EXTRACELLULAR_STIMULUS	13	-1.711	0.165723
GOBP_REPLACEMENT_OSSIFICATION	11	1.92712	0.165723
GOBP_LEUKOCYTE_MIGRATION	229	1.3695	0.171589
GOBP_ORGANIC_ACID_CATABOLIC_PROCESS	111	-1.52758	0.171606
GOBP_PROTEIN_ACETYLATION	172	-1.47759	0.171606
GOBP_ESTABLISHMENT_OF_ORGANELLE_LOCALIZATION	289	-1.36248	0.172434
GOBP_POSITIVE_REGULATION_OF_B_CELL_ACTIVATION	65	-1.62502	0.172434
GOBP_CARBOHYDRATE_DERIVATIVE_BIOSYNTHETIC_PROCESS	345	-1.39144	0.174951
GOBP_ESTABLISHMENT_OF_PROTEIN_LOCALIZATION_TO_ORGANELLE	299	-1.39161	0.179373
GOBP_PURINE_CONTAINING_COMPOUND_METABOLIC_PROCESS	276	-1.38848	0.179401
GOBP_NEGATIVE_REGULATION_OF_INTRINSIC_APOPTOTIC_SIGNALING_PATHWAY_IN_RESPONSE_TO_DNA_DAMAGE	16	1.83879	0.188461
GOBP_TRANSCRIPTION_BY_RNA_POLYMERASE_I	45	-1.61007	0.188461
GOBP_EXTRINSIC_APOPTOTIC_SIGNALING_PATHWAY_VIA_DEATH_DOMAIN_RECEPTORS	63	1.54483	0.197998
GOBP_HISTONE_H4_K16_ACETYLATION	18	-1.7273	0.197998
GOBP_MATURE_B_CELL_DIFFERENTIATION	24	1.82987	0.197998
GOBP_NEGATIVE_REGULATION_OF_UBIQUITIN_DEPENDENT_PROTEIN_CATABOLIC_PROCESS	41	-1.66045	0.197998
GOBP_GRANULOCYTE_CHEMOTAXIS	74	1.57728	0.19955
GOBP_NUCLEAR_TRANSPORT	235	-1.38648	0.19955
GOBP_POSITIVE_REGULATION_OF_CYTOSOLIC_CALCIUM_ION_CONCENTRATION	94	1.54526	0.19955
