# Supplementary material for: Two transcriptionally and functionally distinct waves of neutrophils during mouse acute liver injury
Source: Hepatol Commun. 2024 Jun 19;8(7):e0459. doi: 10.1097/HC9.0000000000000459 (PMC11186811; doi:10.1097/HC9.0000000000000459)
Supplement: SUPPLEMENTARY MATERIAL [file hc9-8-e0459-s005.xlsx]

## Sheet: Feuil1
Table S7. Comprehensive list of all statistically significant GSEA genesets enriched in liver neutrophils from 72h post-injury compared to control (splenic neutrophils). A total of 205 subsets from the Gene Ontology: Biological Processing geneset were enriched in livers neutrophils from 72h post-injury compared to control. A false discovery rate (FDR) < 0.2 and an adjusted p-value < 0.05 were use…
Pathway	Size	NES	FDR
GOBP_RESPONSE_TO_CHEMOKINE	28	2.47347	5.27e-05
GOBP_POSITIVE_REGULATION_OF_ERK1_AND_ERK2_CASCADE	104	2.14048	0.000314465
GOBP_ERK1_AND_ERK2_CASCADE	161	1.89784	0.00184494
GOBP_RESPONSE_TO_MOLECULE_OF_BACTERIAL_ORIGIN	197	1.86486	0.00184494
GOBP_PHAGOCYTOSIS_RECOGNITION	26	-2.20119	0.00231968
GOBP_CELLULAR_RESPONSE_TO_BIOTIC_STIMULUS	164	1.87943	0.00347152
GOBP_APOPTOTIC_SIGNALING_PATHWAY	409	1.58576	0.00352845
GOBP_MAPK_CASCADE	431	1.57909	0.00352845
GOBP_NEURON_DEATH	250	1.7232	0.00401987
GOBP_CELL_CHEMOTAXIS	168	1.77964	0.00681732
GOBP_CYTOKINE_PRODUCTION	499	1.5305	0.00699967
GOBP_MONONUCLEAR_CELL_DIFFERENTIATION	310	1.61408	0.00737948
GOBP_RESPONSE_TO_LIPID	390	1.59494	0.00737948
GOBP_COMPLEMENT_ACTIVATION	32	-2.08539	0.00787134
GOBP_LEUKOCYTE_DIFFERENTIATION	397	1.56681	0.00787134
GOBP_CYTOKINE_MEDIATED_SIGNALING_PATHWAY	234	1.6958	0.0113079
GOBP_GRANULOCYTE_CHEMOTAXIS	74	1.96602	0.0126182
GOBP_LEUKOCYTE_CHEMOTAXIS	134	1.77745	0.0183343
GOBP_NEGATIVE_REGULATION_OF_LYMPHOCYTE_ACTIVATION	105	1.84179	0.0183343
GOBP_T_CELL_ACTIVATION	350	1.53945	0.0212754
GOBP_PRODUCTION_OF_MOLECULAR_MEDIATOR_OF_IMMUNE_RESPONSE	167	1.65459	0.0216201
GOBP_HUMORAL_IMMUNE_RESPONSE_MEDIATED_BY_CIRCULATING_IMMUNOGLOBULIN	32	-1.99971	0.0228791
GOBP_NEGATIVE_REGULATION_OF_CELL_ACTIVATION	132	1.73191	0.0228791
GOBP_NEUTROPHIL_CHEMOTAXIS	59	1.92804	0.0228791
GOBP_NEGATIVE_REGULATION_OF_APOPTOTIC_SIGNALING_PATHWAY	152	1.70764	0.0235812
GOBP_T_CELL_DIFFERENTIATION	212	1.65035	0.0236559
GOBP_CELL_MIGRATION_INVOLVED_IN_SPROUTING_ANGIOGENESIS	30	2.03924	0.0252887
GOBP_CELLULAR_RESPONSE_TO_INTERLEUKIN_1	48	2.01429	0.0257511
GOBP_NEGATIVE_REGULATION_OF_CELL_CELL_ADHESION	124	1.72927	0.0257511
GOBP_POSITIVE_REGULATION_OF_RESPONSE_TO_EXTERNAL_STIMULUS	260	1.58937	0.0257511
GOBP_REGULATION_OF_EXTRINSIC_APOPTOTIC_SIGNALING_PATHWAY_VIA_DEATH_DOMAIN_RECEPTORS	40	1.97497	0.0257511
GOBP_REGULATION_OF_EXTRINSIC_APOPTOTIC_SIGNALING_PATHWAY	99	1.79202	0.0261554
GOBP_INFLAMMATORY_RESPONSE	431	1.47995	0.0263498
GOBP_POSITIVE_REGULATION_OF_INTERFERON_GAMMA_PRODUCTION	43	1.958	0.0269324
GOBP_EXTRINSIC_APOPTOTIC_SIGNALING_PATHWAY	148	1.72666	0.0278443
GOBP_POSITIVE_REGULATION_OF_CELL_CELL_ADHESION	191	1.62144	0.0278443
GOBP_GRANULOCYTE_ACTIVATION	35	-1.94455	0.0299243
GOBP_CARDIAC_MUSCLE_CELL_ACTION_POTENTIAL	20	-1.98112	0.0360573
GOBP_HEART_PROCESS	104	-1.72273	0.0360573
GOBP_LYMPHOCYTE_ACTIVATION_INVOLVED_IN_IMMUNE_RESPONSE	126	1.70506	0.0360573
GOBP_POSITIVE_REGULATION_OF_CELL_ADHESION	285	1.54413	0.0360573
GOBP_POSITIVE_REGULATION_OF_CELL_POPULATION_PROLIFERATION	497	1.41945	0.0360573
GOBP_REGULATION_OF_APOPTOTIC_SIGNALING_PATHWAY	259	1.53176	0.0360573
GOBP_RESPONSE_TO_INTERLEUKIN_17	14	2.00248	0.0360573
GOBP_REGULATION_OF_CELL_CELL_ADHESION	283	1.55123	0.0371726
GOBP_CELLULAR_RESPONSE_TO_LIPID	292	1.52638	0.0377572
GOBP_EXTRINSIC_APOPTOTIC_SIGNALING_PATHWAY_VIA_DEATH_DOMAIN_RECEPTORS	63	1.83208	0.0377572
GOBP_ALPHA_BETA_T_CELL_ACTIVATION	123	1.69527	0.0385428
GOBP_POSITIVE_REGULATION_OF_CYTOKINE_PRODUCTION	308	1.52919	0.0399376
GOBP_MEMBRANE_DEPOLARIZATION_DURING_ACTION_POTENTIAL	10	-1.86166	0.0401683
GOBP_TAXIS	259	1.51485	0.0401683
GOBP_CD4_POSITIVE_ALPHA_BETA_T_CELL_ACTIVATION	85	1.81416	0.0409956
GOBP_T_CELL_SELECTION	32	1.93357	0.0423164
GOBP_NEGATIVE_REGULATION_OF_LEUKOCYTE_CELL_CELL_ADHESION	85	1.80358	0.0434578
GOBP_PHOTORECEPTOR_CELL_MAINTENANCE	18	-1.98555	0.0466181
GOBP_GRANULOCYTE_MIGRATION	94	1.70708	0.0491342
GOBP_REGULATION_OF_RESPONSE_TO_TUMOR_CELL	15	1.92991	0.0491342
GOBP_REGULATION_OF_MEMBRANE_PROTEIN_ECTODOMAIN_PROTEOLYSIS	17	1.9653	0.0527684
GOBP_PROTEIN_KINASE_B_SIGNALING	104	1.67545	0.053119
GOBP_POSITIVE_REGULATION_OF_LEUKOCYTE_CELL_CELL_ADHESION	165	1.59543	0.0540078
GOBP_POSITIVE_REGULATION_OF_MAPK_CASCADE	263	1.51976	0.054942
GOBP_MATURE_B_CELL_DIFFERENTIATION	24	1.89226	0.0639105
GOBP_NEGATIVE_REGULATION_OF_CELL_POPULATION_PROLIFERATION	379	1.42448	0.0676733
GOBP_NEGATIVE_REGULATION_OF_TUMOR_NECROSIS_FACTOR_SUPERFAMILY_CYTOKINE_PRODUCTION	50	1.84763	0.0676733
GOBP_POSITIVE_REGULATION_OF_CELL_DEATH	426	1.41998	0.0676733
GOBP_POSITIVE_REGULATION_OF_RESPONSE_TO_BIOTIC_STIMULUS	112	1.66872	0.0676733
GOBP_RESPONSE_TO_BACTERIUM	379	1.41961	0.072599
GOBP_INTRINSIC_APOPTOTIC_SIGNALING_PATHWAY_IN_RESPONSE_TO_DNA_DAMAGE	79	1.75666	0.0774891
GOBP_B_CELL_RECEPTOR_SIGNALING_PATHWAY	44	-1.76414	0.0824304
GOBP_NEGATIVE_REGULATION_OF_NEURON_DEATH	135	1.5923	0.0824304
GOBP_LEUKOCYTE_CELL_CELL_ADHESION	243	1.49787	0.0825673
GOBP_RESPONSE_TO_INTERFERON_GAMMA	91	1.67262	0.0825673
GOBP_I_KAPPAB_KINASE_NF_KAPPAB_SIGNALING	169	1.55507	0.0826115
GOBP_POSITIVE_REGULATION_OF_PROTEIN_KINASE_B_SIGNALING	61	1.73787	0.0842293
GOBP_T_CELL_DIFFERENTIATION_IN_THYMUS	67	1.67899	0.0842293
GOBP_ACTIN_MEDIATED_CELL_CONTRACTION	38	-1.78066	0.0864781
GOBP_RESPONSE_TO_INTERLEUKIN_1	57	1.77783	0.0864781
GOBP_NEGATIVE_REGULATION_OF_EPIDERMAL_GROWTH_FACTOR_ACTIVATED_RECEPTOR_ACTIVITY	10	1.858	0.0888358
GOBP_TUMOR_NECROSIS_FACTOR_SUPERFAMILY_CYTOKINE_PRODUCTION	132	1.57851	0.0888358
GOBP_MUSCLE_CELL_PROLIFERATION	142	1.5477	0.0890122
GOBP_MONOCYTE_CHEMOTAXIS	27	1.8737	0.0891619
GOBP_RETINA_HOMEOSTASIS	22	-1.88214	0.0891619
GOBP_TOLERANCE_INDUCTION	17	1.89929	0.0891619
GOBP_ACTION_POTENTIAL	51	-1.76847	0.0907688
GOBP_PATTERN_RECOGNITION_RECEPTOR_SIGNALING_PATHWAY	141	1.54667	0.0919872
GOBP_REGULATION_OF_TUBE_SIZE	66	1.70388	0.0921719
GOBP_REGULATION_OF_ADAPTIVE_IMMUNE_RESPONSE	132	1.56689	0.0927808
GOBP_CELL_CELL_RECOGNITION	28	1.85495	0.0936297
GOBP_INNATE_IMMUNE_RESPONSE_IN_MUCOSA	11	-1.84508	0.0938975
GOBP_NEGATIVE_REGULATION_OF_INTERLEUKIN_12_PRODUCTION	16	1.91874	0.0978131
GOBP_SMOOTH_MUSCLE_CELL_PROLIFERATION	113	1.63753	0.0992967
GOBP_CD4_POSITIVE_ALPHA_BETA_T_CELL_DIFFERENTIATION	62	1.67675	0.103545
GOBP_INTERLEUKIN_6_PRODUCTION	104	1.57785	0.103545
GOBP_REGULATION_OF_CARDIAC_MUSCLE_CELL_MEMBRANE_REPOLARIZATION	11	-1.83971	0.103545
GOBP_ANTIGEN_PROCESSING_AND_PRESENTATION	76	1.70126	0.10476
GOBP_CELL_CELL_ADHESION	416	1.36988	0.105275
GOBP_LYMPHOCYTE_CHEMOTAXIS	24	1.83022	0.105275
GOBP_MYELOID_LEUKOCYTE_MIGRATION	143	1.55705	0.105275
GOBP_REGULATION_OF_MEMBRANE_REPOLARIZATION	15	-1.8314	0.108235
GOBP_NEUTROPHIL_MIGRATION	77	1.68877	0.110383
GOBP_POSITIVE_REGULATION_OF_DEFENSE_RESPONSE	168	1.50611	0.11109
GOBP_NEGATIVE_REGULATION_OF_CYTOKINE_PRODUCTION	177	1.48584	0.114216
GOBP_NEUTROPHIL_DEGRANULATION	14	-1.84758	0.114438
GOBP_POSITIVE_REGULATION_OF_MYELOID_LEUKOCYTE_DIFFERENTIATION	41	1.75552	0.114438
GOBP_REGULATION_OF_LEUKOCYTE_DIFFERENTIATION	205	1.48386	0.114438
GOBP_MULTICELLULAR_ORGANISMAL_SIGNALING	46	-1.74575	0.11516
GOBP_NEGATIVE_REGULATION_OF_EXTRINSIC_APOPTOTIC_SIGNALING_PATHWAY	56	1.73585	0.11516
GOBP_REGULATION_OF_CELL_ADHESION	442	1.36342	0.119711
GOBP_SPERM_EGG_RECOGNITION	19	1.84215	0.119711
GOBP_POSITIVE_REGULATION_OF_NEURON_DEATH	87	1.61721	0.120431
GOBP_ENDOTHELIAL_CELL_APOPTOTIC_PROCESS	31	1.80662	0.121407
GOBP_TOLL_LIKE_RECEPTOR_SIGNALING_PATHWAY	96	1.6543	0.121989
GOBP_INTERFERON_GAMMA_PRODUCTION	76	1.66857	0.123401
GOBP_NEGATIVE_REGULATION_OF_EXTRINSIC_APOPTOTIC_SIGNALING_PATHWAY_VIA_DEATH_DOMAIN_RECEPTORS	24	1.79797	0.124827
GOBP_POSITIVE_REGULATION_OF_POTASSIUM_ION_TRANSMEMBRANE_TRANSPORT	15	-1.81269	0.12518
GOBP_TOLL_LIKE_RECEPTOR_7_SIGNALING_PATHWAY	10	1.79594	0.12518
GOBP_ACTIN_FILAMENT_BASED_MOVEMENT	59	-1.66543	0.126216
GOBP_NEGATIVE_REGULATION_OF_ALPHA_BETA_T_CELL_ACTIVATION	33	1.80211	0.129913
GOBP_IMMUNOGLOBULIN_PRODUCTION	84	1.62981	0.1315
GOBP_POSITIVE_REGULATION_OF_EXTRINSIC_APOPTOTIC_SIGNALING_PATHWAY_VIA_DEATH_DOMAIN_RECEPTORS	11	1.849	0.1315
GOBP_TRNA_CATABOLIC_PROCESS	10	-1.70683	0.1315
GOBP_CARDIAC_MUSCLE_CELL_MEMBRANE_REPOLARIZATION	12	-1.82557	0.133818
GOBP_POTASSIUM_ION_TRANSMEMBRANE_TRANSPORT	71	-1.62439	0.133818
GOBP_CELL_CYCLE_DNA_REPLICATION	22	-1.80366	0.136104
GOBP_ORGAN_OR_TISSUE_SPECIFIC_IMMUNE_RESPONSE	17	-1.75949	0.136104
GOBP_POSITIVE_REGULATION_OF_MEMBRANE_PROTEIN_ECTODOMAIN_PROTEOLYSIS	12	1.85946	0.136104
GOBP_REGULATION_OF_EPIDERMAL_GROWTH_FACTOR_ACTIVATED_RECEPTOR_ACTIVITY	15	1.78604	0.136104
GOBP_REGULATION_OF_HEART_CONTRACTION	78	-1.61913	0.136104
GOBP_AXONAL_FASCICULATION	11	-1.78738	0.137923
GOBP_REGULATION_OF_HETEROTYPIC_CELL_CELL_ADHESION	16	1.84288	0.137923
GOBP_REGULATION_OF_MONOCYTE_CHEMOTAXIS	15	1.78096	0.137923
GOBP_REGULATION_OF_PROTEIN_KINASE_B_SIGNALING	94	1.55905	0.142885
GOBP_INORGANIC_ION_IMPORT_ACROSS_PLASMA_MEMBRANE	42	-1.69186	0.143499
GOBP_NEGATIVE_REGULATION_OF_INTRACELLULAR_SIGNAL_TRANSDUCTION	334	1.37597	0.143499
GOBP_NEGATIVE_REGULATION_OF_LEUKOCYTE_PROLIFERATION	61	1.64622	0.143499
GOBP_NEUTROPHIL_ACTIVATION_INVOLVED_IN_IMMUNE_RESPONSE	18	-1.84273	0.143499
GOBP_POSITIVE_REGULATION_OF_HEMOPOIESIS	130	1.49013	0.143499
GOBP_POSITIVE_REGULATION_OF_SMOOTH_MUSCLE_CELL_PROLIFERATION	73	1.62252	0.143499
GOBP_REGULATION_OF_LEUKOCYTE_APOPTOTIC_PROCESS	62	1.60795	0.143499
GOBP_SKELETAL_MUSCLE_ADAPTATION	11	-1.78147	0.143499
GOBP_T_HELPER_1_TYPE_IMMUNE_RESPONSE	34	1.7742	0.143499
GOBP_PLATELET_DERIVED_GROWTH_FACTOR_RECEPTOR_SIGNALING_PATHWAY	43	1.69405	0.144286
GOBP_RESPONSE_TO_CAMP	26	1.76698	0.147324
GOBP_SPROUTING_ANGIOGENESIS	65	1.66425	0.147324
GOBP_DECIDUALIZATION	11	1.82227	0.149334
GOBP_ANTIGEN_PROCESSING_AND_PRESENTATION_OF_PEPTIDE_OR_POLYSACCHARIDE_ANTIGEN_VIA_MHC_CLASS_II	17	1.80427	0.149737
GOBP_REGULATION_OF_EPITHELIAL_CELL_APOPTOTIC_PROCESS	62	1.60057	0.149737
GOBP_TEMPERATURE_HOMEOSTASIS	98	1.55257	0.149737
GOBP_T_CELL_ACTIVATION_INVOLVED_IN_IMMUNE_RESPONSE	73	1.60986	0.149737
GOBP_POSITIVE_REGULATION_OF_NEUROBLAST_PROLIFERATION	14	1.82222	0.150523
GOBP_REGULATION_OF_B_CELL_APOPTOTIC_PROCESS	19	1.77232	0.150523
GOBP_REGULATION_OF_T_CELL_DIFFERENTIATION_IN_THYMUS	15	1.76097	0.152501
GOBP_CARDIAC_CONDUCTION	21	-1.78636	0.153229
GOBP_POST_EMBRYONIC_DEVELOPMENT	73	1.60662	0.153229
GOBP_THYMIC_T_CELL_SELECTION	13	1.82758	0.153229
GOBP_VASCULAR_PROCESS_IN_CIRCULATORY_SYSTEM	94	1.54431	0.153229
GOBP_NEGATIVE_REGULATION_OF_T_CELL_PROLIFERATION	47	1.68632	0.155294
GOBP_POSITIVE_REGULATION_OF_LEUKOCYTE_CHEMOTAXIS	57	1.66799	0.155294
GOBP_DEFENSE_RESPONSE_TO_BACTERIUM	152	-1.49533	0.159323
GOBP_MEMBRANE_REPOLARIZATION	20	-1.73113	0.159408
GOBP_INTERLEUKIN_12_PRODUCTION	41	1.67253	0.162504
GOBP_INTERLEUKIN_1_MEDIATED_SIGNALING_PATHWAY	20	1.74356	0.162504
GOBP_INTRINSIC_APOPTOTIC_SIGNALING_PATHWAY	219	1.45138	0.162504
GOBP_NEGATIVE_REGULATION_OF_IMMUNE_SYSTEM_PROCESS	256	1.39458	0.162504
GOBP_NUCLEOTIDE_BINDING_OLIGOMERIZATION_DOMAIN_CONTAINING_2_SIGNALING_PATHWAY	14	1.80762	0.162504
GOBP_REGULATION_OF_NEUTROPHIL_DEGRANULATION	10	-1.67154	0.162504
GOBP_REGULATION_OF_POTASSIUM_ION_TRANSMEMBRANE_TRANSPORT	38	-1.6663	0.162504
GOBP_REGULATION_OF_PRODUCTION_OF_MOLECULAR_MEDIATOR_OF_IMMUNE_RESPONSE	118	1.50828	0.162504
GOBP_INTERLEUKIN_1_BETA_PRODUCTION	61	1.61737	0.166311
GOBP_CYTOKINE_PRODUCTION_INVOLVED_IN_IMMUNE_RESPONSE	94	1.53133	0.166411
GOBP_RIBONUCLEOSIDE_METABOLIC_PROCESS	20	-1.72385	0.166411
GOBP_CALCIUM_ION_IMPORT_ACROSS_PLASMA_MEMBRANE	15	-1.74251	0.168016
GOBP_HAIR_CYCLE_PHASE	10	1.73229	0.168077
GOBP_B_CELL_ACTIVATION_INVOLVED_IN_IMMUNE_RESPONSE	54	1.65572	0.169442
GOBP_NUCLEUS_LOCALIZATION	28	-1.76076	0.169442
GOBP_POSITIVE_T_CELL_SELECTION	25	1.77804	0.169442
GOBP_REGULATION_OF_T_CELL_ACTIVATION	217	1.38467	0.169442
GOBP_RESPONSE_TO_MUSCLE_STRETCH	12	1.81594	0.169442
GOBP_POSITIVE_REGULATION_OF_CYTOSOLIC_CALCIUM_ION_CONCENTRATION	94	1.52298	0.17076
GOBP_HUMORAL_IMMUNE_RESPONSE	88	-1.54005	0.171248
GOBP_HEAD_MORPHOGENESIS	27	1.72567	0.172683
GOBP_NEURON_PROJECTION_ARBORIZATION	12	-1.77121	0.172683
GOBP_LEUKOCYTE_PROLIFERATION	213	1.40798	0.182729
GOBP_POSITIVE_REGULATION_OF_INTERLEUKIN_1_BETA_PRODUCTION	41	1.64585	0.182729
GOBP_REGULATION_OF_PEPTIDYL_THREONINE_PHOSPHORYLATION	30	1.70331	0.182729
GOBP_CARDIAC_MUSCLE_CELL_ACTION_POTENTIAL_INVOLVED_IN_CONTRACTION	12	-1.763	0.182968
GOBP_POSITIVE_REGULATION_OF_ADAPTIVE_IMMUNE_RESPONSE	78	1.58141	0.184659
GOBP_NEURON_DEATH_IN_RESPONSE_TO_OXIDATIVE_STRESS	26	1.70728	0.188424
GOBP_INTERLEUKIN_1_PRODUCTION	75	1.5333	0.188902
GOBP_POSITIVE_REGULATION_OF_CHEMOTAXIS	78	1.57677	0.18923
GOBP_B_CELL_PROLIFERATION	60	1.60776	0.190091
GOBP_NEGATIVE_REGULATION_OF_PROTEIN_TYROSINE_KINASE_ACTIVITY	18	1.74998	0.190091
GOBP_NEGATIVE_REGULATION_OF_CELL_ADHESION	171	1.45138	0.190482
GOBP_NUCLEOBASE_CONTAINING_SMALL_MOLECULE_METABOLIC_PROCESS	365	-1.34277	0.192241
GOBP_MATERNAL_PROCESS_INVOLVED_IN_FEMALE_PREGNANCY	26	1.70233	0.192479
GOBP_ANTIGEN_PROCESSING_AND_PRESENTATION_OF_PEPTIDE_ANTIGEN	42	1.64377	0.193429
GOBP_LEUKOCYTE_MIGRATION	229	1.39461	0.193429
GOBP_CELLULAR_RESPONSE_TO_INTERFERON_GAMMA	74	1.57905	0.195262
GOBP_MATURE_B_CELL_DIFFERENTIATION_INVOLVED_IN_IMMUNE_RESPONSE	18	1.73763	0.195262
GOBP_NEGATIVE_REGULATION_OF_LYMPHOCYTE_DIFFERENTIATION	36	1.76196	0.195262
GOBP_POSITIVE_REGULATION_OF_POTASSIUM_ION_TRANSMEMBRANE_TRANSPORTER_ACTIVITY	10	-1.63368	0.195262
GOBP_REGULATION_OF_B_CELL_PROLIFERATION	47	1.64074	0.195262
GOBP_REGULATION_OF_TOLERANCE_INDUCTION	11	1.7558	0.195262
GOBP_ANIMAL_ORGAN_REGENERATION	15	1.68957	0.196632
GOBP_B_CELL_APOPTOTIC_PROCESS	24	1.67017	0.198538
