# Supplementary material for: Two transcriptionally and functionally distinct waves of neutrophils during mouse acute liver injury
Source: Hepatol Commun. 2024 Jun 19;8(7):e0459. doi: 10.1097/HC9.0000000000000459 (PMC11186811; doi:10.1097/HC9.0000000000000459)
Supplement: SUPPLEMENTARY MATERIAL [file hc9-8-e0459-s006.xlsx]

## Sheet: Feuil1
Table S8. DEGs, liver neutrophils from 24h post-injury compared to naïve liver neutrophils extracted from the GSE180824 datasets.
Symbol	logFC	AveExpr	adj.P.Val
Ddx3y	-9.55923093251111	3.3020257553549	9.41163114486384e-14
Eif2s3y	-9.91890793813816	3.44647643191937	3.99678852678253e-13
Marcks	2.30259939454756	9.83991998814261	8.93791999337858e-06
Apobec3	2.35453866845742	6.4080250298922	2.56258852517546e-05
mt-Nd6	-5.34043394460439	6.70233683858883	7.27885342042274e-05
Cp	-7.1415409750783	2.66031440507953	0.000151263211606041
Cebpb	2.26800391019775	8.69387456569893	0.000155334317892566
Rpl31	-2.56769856131465	4.26211305745577	0.000183039934121506
4930463O16Rik	-8.29579593912843	-1.35751997290903	0.000120850109644075
Uty	-7.42499605180804	0.923235027396049	0.000120850109644075
Gm16894	3.26777264596466	5.57253187653843	0.000422637789403041
Dvl1	-2.48673313933022	5.24164656633814	0.000482656184938627
Nit1	1.8006112578435	5.86773436493083	0.000482656184938627
Ccdc125	-3.59224301318475	5.0559102936052	0.000537190560184921
Il18r1	2.54273495114872	5.36767851768971	0.000604036637182516
Rilpl2	3.78613698416624	5.53522954830828	0.0011955875707962
Tmsb10	-4.66434493397183	2.29264809743991	0.00105299506743917
Cln3	1.12535084325081	8.92354590804215	0.00108291400929914
St7l	2.03190197310322	5.95254361951867	0.00209812595177284
Ssh1	4.11480125413625	4.33759568030919	0.00229092817531332
Fcnaos	-7.53578332974371	-1.44349809579937	0.0013532189516503
Ccdc126	-3.11129260694749	5.70900341063571	0.00239215415642513
Glyctk	-5.49535390643888	1.46970006590154	0.00238650540750125
Clec12a	-3.28115301572592	5.5294738276323	0.00239215415642513
Kat5	-2.13905976948724	5.14734761756044	0.00239215415642513
Atp1a1	3.79286518746398	5.34719287446239	0.00286548718065277
Rap1b	1.23787201503166	8.71739477687246	0.00239215415642513
Basp1	3.22101020457662	7.56721980304613	0.00239215415642513
Cpa6	-6.57759021819969	-1.33839639750316	0.00229092817531332
Gm15674	-5.8325893963669	0.140037308592127	0.00286548718065277
Cd14	4.43952207013782	4.78451074076419	0.00407186154158224
Tacc2	-6.27938746471174	-0.369392975272018	0.00286548718065277
Rnf24	3.09517358663956	4.52591818331955	0.00407186154158224
Rpl9	-2.68675199216733	4.24518854796319	0.00407186154158224
Rpl29	-4.41967879404902	3.28874142565835	0.00407186154158224
Scn11a	-6.33513090343645	-1.59068998727499	0.00286548718065277
Itgb1	3.12257874177571	5.29885330957955	0.00407186154158224
Kntc1	6.46716345986289	1.97732286181873	0.00407186154158224
Gm37256	-5.56810481310334	0.0368156004523797	0.00407186154158224
Gm16024	-6.7589856370349	-1.40691468906236	0.00346562928082623
Bbs4	-2.83033203638967	3.02756948944524	0.00461418509376232
Tbc1d24	5.99669762884335	0.942829742809267	0.00407186154158224
Ighv1-74	-6.14182997470986	-0.339566183539676	0.00407186154158224
Daglb	1.54208072476219	7.18023315632327	0.00407186154158224
Fosl2	1.80874337261036	9.39440574726774	0.00407186154158224
Mapk8ip3	-1.30937056250801	6.92057898240837	0.00446616788377721
Ceacam10	-3.24091501128621	4.3444253734194	0.00522916852055153
E230013L22Rik	4.03020513309751	3.61264489841131	0.00533457401033029
Dars	-4.07082182073318	2.98067264978715	0.00457387996135157
Gm28809	3.57380205348763	3.90638567201323	0.00560317651157466
Gm14252	-3.93082026486936	1.85349984479344	0.00562988332468045
Gm42836	-5.95270683857378	-1.22787158944864	0.00446616788377721
Gm42990	-6.46729920897714	-1.95298747354479	0.00407186154158224
Ech1	-2.86221435072209	3.76598161131826	0.00582432863931222
Gnmt	-6.01329514645946	1.31162437051199	0.00521090189975727
Pmch	-7.02440350598539	-1.97999792087067	0.00407186154158224
1700086O06Rik	-5.81268770910739	-0.370873455908723	0.004546252247763
Ctns	3.67893334632216	3.3472899428736	0.00584829409598096
Nrm	2.06105765747998	5.37614207273401	0.00562988332468045
Pgap2	1.66136917481691	4.76587765408371	0.00584829409598096
Tnnc1	-6.69356641103289	-0.488319864983191	0.00457387996135157
Nfkbia	2.35703715177962	6.79577033390553	0.00599077666295111
Cxcl2	7.87348092864579	4.25925863187937	0.00610410602281925
Lamb3	2.83232264003304	3.83337063935168	0.00628715940168516
Sec22c	3.49582814071206	4.76093387177872	0.00628715940168516
Smox	2.39934888925916	6.47179331464485	0.00599077666295111
Kansl3	-2.22677986155989	6.00042989561082	0.00599077666295111
Tns2	-4.03807636324471	1.96673442546562	0.00644958496991488
Gm10282	-4.2360534837169	2.49207148305683	0.00642887761834012
Pim1	1.99103784790121	8.01200827633088	0.00599077666295111
Gm16229	5.97865796477238	2.53273723001201	0.00646923211488388
Acaa1a	1.55550819549041	7.41681393405618	0.00583336223776658
Mbtps1	-3.87457770817971	4.17652589148382	0.00628715940168516
Scp2	-2.29291850982333	6.0049354129644	0.00665914667804067
Rps24	-4.37671889751488	3.19460819993254	0.00644958496991488
Rnf166	-4.29361481513174	3.98412385573087	0.00644958496991488
Gm9828	-2.85376317884724	3.00726073576103	0.00702659139306973
Cdk7	-2.133742342804	4.71786549323789	0.00644958496991488
Abl1	-3.55984245588421	3.21848611543335	0.00644958496991488
Tcaf3	-6.18342524859384	-1.25883624147953	0.00599077666295111
Arid5b	2.86947691409584	4.77347591096777	0.00715265939253362
Acsm3	-5.84567712864578	-1.0134568635728	0.00628715940168516
Gm9378	-5.82133415367563	-1.38603534077186	0.00599077666295111
Tbxas1	2.39676131852339	5.32813710437575	0.00753976935346269
4933439C10Rik	-5.64567231222617	0.45599340014167	0.00745751705223084
Tnk1	-5.1834016413428	-0.869597156835497	0.00665622782154252
Rpl17	-3.15718599632977	3.05089965218289	0.00770226174077003
Gm44616	3.78900556767239	3.63889928096057	0.00788734043457825
Gnl2	-3.79314068043349	3.27395717670656	0.00727815427356425
Ighv8-4	-6.33543113306454	-1.85437907248932	0.00628153389570112
Psmb7	2.42685144632638	4.10582363936596	0.00804320147684966
Txnl4b	1.95313619971221	6.41403091469684	0.00702659139306973
Slc35g2	-4.41688478303371	-0.030024532697272	0.00770226174077003
P2ry2	2.14298361303899	5.77578336462251	0.0076565692874007
Il1bos	1.83050301105265	6.31882164802463	0.00727324572100883
Prune2	-6.39580295582514	-0.660997500060254	0.00715265939253362
Gm16312	-4.60461673514282	-0.100949138816082	0.00804320147684966
Npr1	-6.50040766069061	-1.77248692455289	0.00644958496991488
Zscan10	-5.6767612173901	-0.680530176927706	0.00770226174077003
Fau	-2.14752335048269	6.20854131812148	0.00843718487532103
Wdr33	-1.64991695495605	5.66534272248218	0.00853504150751416
Cacul1	1.36282621409674	5.95485067982018	0.00843718487532103
Ptger4	3.51743199018303	3.45807245901885	0.00935928329511484
Snrnp200	-1.61259228169436	6.50573245087803	0.00909509444452033
Zfp36l1	2.16859238265945	6.44730101329369	0.00860940930605702
Marcksl1	3.11998881789976	7.0930086804894	0.00839552292459801
Tnfrsf23	3.18608658684644	3.93482574552728	0.00950055198322998
Gm20681	-6.18902231675194	-1.14275107052953	0.00770226174077003
Clec4g	-3.93635298435642	1.24015082657311	0.00960928236985891
Dnah11	-5.32842180186856	-0.717204085544144	0.00860940930605702
Cxcr5	3.99221061638099	3.024157762391	0.00984722713440939
Fstl1	-6.9624866063911	-1.63719377969006	0.0078696126111183
Asic1	-4.16260638366561	0.528778023439607	0.00984722713440939
Bricd5	-5.45744329790127	1.30273794460349	0.00984722713440939
Otub2	-5.21038393925652	-0.719543568291175	0.00860940930605702
Nrbp1	-1.69035426469526	6.01022532421539	0.00984722713440939
Gm7019	-4.63818072454219	3.05351313238439	0.00984722713440939
Btf3	-1.98638829200384	4.63494519792529	0.00986170172949657
Gm28370	-4.24256826345555	0.18786247069907	0.00986170172949657
Arhgdib	-1.89576659738535	8.08424596671861	0.00907718978333402
Ddb2	1.74970898051323	4.51809064706364	0.00984722713440939
Gna12	-3.10686644501956	4.64960429767557	0.00986170172949657
Emx1	-5.78800286290893	-0.96909657739761	0.00930560916294191
Spag17	-4.33926225346947	0.685592577468933	0.0103649248559648
Cyfip1	1.33327256645689	6.61421358527615	0.00879950682160578
Rpl11	-2.23085933904577	3.768347218582	0.0107603157199763
Akap8l	-2.01823162433079	5.63990628497523	0.0103497374504004
Preb	1.36745052309987	8.58273680725966	0.00843718487532103
Ighv1-69	-5.02656460905076	0.111007640834131	0.0103649248559648
Pla2r1	-6.38000028583398	-1.63560048425398	0.00866231844115197
Ighv1-52	-6.03315829849351	-0.387411149012864	0.0100697793341709
Pllp	-5.0247111656047	-0.532184995654827	0.0103497374504004
Gm13856	-5.34420922045564	-1.02320731845548	0.00998445283698927
Gm13610	-3.326967177662	1.21567010914737	0.0115801235408416
Oxsm	2.21067982634218	4.69331124692367	0.0107603157199763
6430562O15Rik	-6.17810595569591	-0.747746504833807	0.00984722713440939
Syt6	-7.25014878119786	-1.45715174106997	0.00984722713440939
Eif5	-1.28035486920855	7.78031211707078	0.00986170172949657
Palm	-2.11669025820088	6.44906385402373	0.0116246470474367
Crybb1	-5.81819801727254	-1.58567294107402	0.00960928236985891
Ccdc127	4.08158042480346	3.67246217784614	0.0123794984262444
Ufd1l	-2.96233296952821	4.14302207963449	0.0123794984262444
D330023K18Rik	-2.45340303854849	2.92974921011687	0.0129526534872667
Alox5	-1.48108669477674	7.38418222704338	0.0116246470474367
Egfl7	-4.16186547154568	0.754966265274948	0.013091926230818
1810012K08Rik	-3.89814112210496	0.0449276781674159	0.0129526534872667
Anks6	-4.7980234107742	0.579349372502978	0.0132372932749994
Trmt1	-3.65142689074528	1.30688551614533	0.0140706389372678
Igsf5	-5.20218150099928	-0.817038216031024	0.013091926230818
Dnase2a	4.34919380508733	2.36836308920945	0.0134211537667141
Rpl6l	-3.87480610271854	1.20776462064551	0.0141806738147559
Cox6c	-2.81412900266508	5.95162059903171	0.0116452118944599
Nol7	-2.11863429239169	4.98583908359669	0.01249231471339
Cand2	-4.38187234075444	0.739905918270936	0.0142240399778797
Psma7	-3.43414436196015	3.97151896014782	0.0142240399778797
Srp19	-3.24195291880177	2.85858902018705	0.0140925431685939
Mvb12b	-3.01243881958377	4.88232688588011	0.0144332713090114
Rps3	-3.06582059993305	5.49642164172155	0.0144791363691091
Gm37366	3.50346515915498	3.19417724845852	0.0144791363691091
Mrpl24	-1.59276643799745	4.83761947961501	0.0142157472973894
Evi5	-3.76509944300153	3.38569804222659	0.0142322721990684
RP23-50L10.4	-4.94894606442628	-0.210724652858429	0.0142661212014577
Slc38a3	-6.87471762773293	-1.14709415404056	0.0114286974510963
Ighv8-6	-5.67782647430468	-0.0346956491604601	0.0142157472973894
Acat3	-3.5694184424612	0.750946721135154	0.0150489233005705
Rnf141	1.1139927483758	7.0353796945148	0.0114286974510963
Rab20	2.35948503066228	4.1871938473372	0.0150839240235382
Fam217b	1.80588788840487	6.54641034982752	0.0132372932749994
Dusp16	2.45962542635662	4.9339772372691	0.0152497136687551
Coq2	-3.85935926907778	1.78726261649465	0.015402216074718
She	-4.15281484358935	0.709050258596123	0.0156037234497443
Gm26737	-5.42612673153798	-0.773512266011954	0.0150839240235382
Bri3bp	-3.72082773570126	3.73847086726302	0.0152497136687551
2810004N23Rik	-4.58779124048059	1.92515686496528	0.0151014770987727
Gpm6b	-4.81718410040006	-0.723250272235127	0.0150489233005705
C330021F23Rik	-6.34975334154747	-0.663159096343278	0.0150839240235382
Podxl2	-5.99161790467077	-0.0841318594711487	0.0150839240235382
Gm14321	1.93911885815085	4.60270575802685	0.0152497136687551
Gm11946	-4.44669802760287	-0.408526370918037	0.0157140028435489
Ighv1-56	-6.04738744646477	-1.89901655398713	0.0142157472973894
Rabep2	-2.19250173500226	4.0485755672705	0.0164828039992577
Ctc1	-2.50473962137037	5.90454174289034	0.0144332713090114
D17Wsu92e	1.43497352003616	6.09312826939103	0.0152497136687551
Rhd	-4.84646742540958	-0.0461843584585364	0.0164828039992577
C130083M11Rik	-5.31356774938092	-1.03496847364051	0.0152497136687551
Snrnp70	-1.55198999126187	7.37979449482263	0.0146841516694807
Proz	-5.46959750869581	1.65529385956211	0.0171210541446428
Cd300c2	-2.51637100923598	5.56876304998788	0.0171210541446428
Plk3	3.45932336782137	5.35440568351802	0.0171210541446428
Gm37305	1.53762563696653	5.32615740124875	0.0150839240235382
Atp5c1	-2.9320383783037	4.42908766662054	0.0171210541446428
Dmtf1	0.985821752051391	7.00955608504764	0.0141806738147559
Slc39a1	2.19995710871708	3.47489709951047	0.0173960964937325
Paqr4	-5.91138891315139	-1.35492561327688	0.0154782409214345
Ptgs2	5.02696547776616	6.57087492156784	0.0173960964937325
Rpl19	-4.20807559806848	2.5476029632241	0.0168033909043392
Wnt16	-5.6316909992385	-1.53762667874501	0.0144332713090114
Mdc1	1.50709178905035	5.23593138268078	0.015623871622121
Ddx19a	-2.70486154298381	3.11107986825548	0.0181078911683177
Gm11131	3.28899066986362	4.12557573212927	0.017640618448709
Mrpl18	-3.85547603165789	2.74007775520678	0.0173960964937325
Rpl7l1	-2.78239805665453	4.22956191123897	0.0181078911683177
Fbxl5	1.33621720611547	9.64165283339824	0.0114123030623127
Junos	2.66746205899364	4.85898010291808	0.0168033909043392
Crb2	-5.46861334784706	-1.65216382542974	0.0157140028435489
Cep250	-2.1561469880801	5.73696947434504	0.0181078911683177
Pik3r2	-2.99008856951729	4.07682350357911	0.0188472032890111
Vps37b	-1.47556392990847	4.73117924175711	0.0171210541446428
Arhgef38	-6.29348412616199	-1.77037992825616	0.0164828039992577
Thbs1	5.6955713687116	5.74991562333951	0.0189681954108092
Tctex1d4	3.58175080814152	2.88020640746403	0.0195899682415726
Stkld1	-4.70213041002051	-0.561374325145892	0.0188004068672137
Nphs1	-6.58940829228304	-1.71098037069087	0.0168033909043392
Ccni	1.49154042352154	6.8732195749666	0.0165560110696998
Cox6a2	-5.58208069297666	-1.30282223925085	0.0171210541446428
Ewsr1	-1.64131804472235	6.14089768551556	0.0187087809592213
Gm10135	-3.80920894387978	2.29709512467568	0.0197522440322609
Dhrs7	-1.63704476783769	7.54792189968961	0.0167761882352461
Tsfm	-4.24033859848868	0.840610552915729	0.0197486691685189
Mylpf	-4.31726958405987	1.76654768394477	0.019666634893555
Lrp8os3	-4.72693012001178	-0.909445581011113	0.0189681954108092
Lrmp	-2.16949628537194	4.0364864529906	0.0201902103667986
Gm37206	3.36164943734647	3.24068956797744	0.0198870359917238
Ptprj	1.80088897284445	5.36560941980822	0.019156977316837
Cox6b1	-3.11310980754818	3.92783718789632	0.020333720342108
Gm35549	-5.20682693558512	-0.990455890186389	0.0184996452243873
Wdr83os	-2.68009031099039	1.92218355136879	0.020333720342108
B430212C06Rik	-4.32903407626485	-0.0613569327434871	0.020333720342108
Mrpl15	-3.71512019628694	1.52423589913385	0.0196843739239112
Dusp2	5.66530036244013	1.93010812629601	0.0202234627619149
Tmem189	1.8061855456977	8.46772419842076	0.0142240399778797
Tgtp2	-4.48825745962762	0.508097716653484	0.0203742443254957
Nme6	-5.17210215134905	-1.56649784542253	0.0189681954108092
Dym	-2.6378447061504	4.67978559428678	0.0205955831371608
4930538E20Rik	-3.96668031331485	-0.544724571358946	0.020333720342108
Acod1	3.73920347434968	5.48620198456465	0.0201902103667986
Pitpna	1.15505157307941	7.70807158397939	0.0163172818024156
Tnfaip3	3.41754160811121	5.05156695450812	0.0210001521552376
Gm15265	2.48682146986359	4.14389259357754	0.020333720342108
Igfbp7	-3.57639183274082	0.019204074564182	0.0209123064678288
Pus10	3.91331987814368	2.80933271190916	0.0212292830747894
Gm38037	-5.43212394003099	-0.968707909211641	0.019617433764912
Lnx1	-3.74271531319846	0.116519061962712	0.0217215302891614
Slc2a1	2.46016067093285	5.70372969506844	0.0204217714217661
Zranb1	1.14525622213712	6.58946189044471	0.0173960964937325
Gm29439	-4.96592072243568	-0.864608164502919	0.0209123064678288
Upb1	-5.87353710253534	-0.506369567614317	0.0209123064678288
D630044L22Rik	-3.60313260102856	1.03009688445148	0.0221607722037435
Gm11491	-5.15705620001297	-1.18205835592789	0.0209123064678288
Fbxo27	-5.18416946262014	-1.97983216985098	0.0197486691685189
Fxyd1	-5.20309422638787	-0.642657596380583	0.0212038704804547
Endog	-5.55511251149383	-1.3135142891621	0.0203742443254957
Zmynd8	-2.54364999466974	5.25861214601565	0.0223780840913127
Plet1	-4.37532174700715	-0.203069253700783	0.0221607722037435
Hlx	1.3552641491726	6.56397892848102	0.0196843739239112
Slc37a1	-1.98216345233788	3.76662055742974	0.0223780840913127
Tom1l1	-3.63470438529738	0.457606745493944	0.0223853758620927
Cog5	1.58363939619525	5.61464296360492	0.01974334752881
Gtf2ird1	-4.30543350039563	0.207018450782504	0.0223780840913127
Dbndd1	-4.16267566543537	-0.0948576249077025	0.0227254195221796
Nod1	1.68949649920415	6.65170611931995	0.0199040714959996
Gm44031	-4.51391501135875	-0.391042620507184	0.0227254195221796
Car5b	-5.71696093190949	-0.986215541990143	0.0209123064678288
Clec4n	2.01167888088724	5.21411228956823	0.0209123064678288
Slc24a5	-5.53313377719212	-1.71839681332392	0.0203742443254957
Dnajc15	-3.32718177901638	1.72092045198128	0.02219381963208
Gm37347	5.7849422731317	5.88261654574211	0.0227254195221796
Bclaf1	-1.8162441431405	6.05199317469538	0.0229586882404007
Tmem198b	6.41774970793357	2.76856337393722	0.0234115642421757
Padi4	-1.53188724508253	7.76576622413005	0.020333720342108
Hmgn2	-1.99460552141566	5.56798632659183	0.0209123064678288
Cdc42ep2	3.3878269111968	3.38601859784297	0.0239909298207835
E130102H24Rik	-4.47038929523207	3.39781320007538	0.0242727338119794
Retn	-2.19506183640163	4.843280030335	0.0221456782974651
Npm1	-4.1000411091071	2.22817938963468	0.0234115642421757
Reep3	1.25009113424858	6.93891473952291	0.0209123064678288
4933408J17Rik	-5.50140730483289	-1.31060133490672	0.0221607722037435
Cast	-1.41111379282105	6.53295546997598	0.0223780840913127
Haus1	-4.63226960465901	-0.132516013862337	0.0244254567348362
Ccrl2	4.63534903402516	3.54496550261194	0.0245151002061474
Itpkb	1.64666687105265	6.12553833897923	0.0227254195221796
Grpel1	-1.5297176914967	4.80470930390014	0.0221607722037435
Skiv2l2	-3.49026584039017	3.09687831848637	0.0244254567348362
Nck1	-1.92476123598626	4.84510725965552	0.024507533089199
A430105I19Rik	-6.13033449376248	-1.19439848386642	0.0219566708768016
Khk	-3.61828366717299	2.82747824263289	0.0242932640545594
Gm24097	-5.34541198963637	-0.921034503338421	0.0234115642421757
Smim22	-5.42046092319518	-1.72010802129711	0.0223780840913127
Rprd1b	3.31193530484115	6.49211364049202	0.0203742443254957
Hc	-7.36760210953311	0.0577697227758929	0.024507533089199
Has2os	-5.39112883566791	-1.84252895710101	0.022445721703785
Srd5a3	-2.42497087374712	4.18661892912703	0.024507533089199
Hspa9	-3.10843650326047	3.88513594874165	0.0245151002061474
Gm14508	-3.49840964255657	0.34874822604083	0.0251908837097134
Golim4	-4.93713081475092	5.03650894892543	0.0251908837097134
Vps4a	-2.33538405072403	4.70204050576417	0.024507533089199
Amigo1	-3.83906151637415	0.534214821810047	0.0250522906977225
St3gal6	1.99297804715817	6.80185342707763	0.0234115642421757
Ighv8-12	-5.02099619538828	-0.440472205796105	0.0248857963476347
Abhd15	1.42831400927802	6.27473766491561	0.0210150755095744
Rab8b	1.35806424278587	7.19707198039841	0.02219381963208
Tgm2	3.42335603031651	5.54217288396602	0.0243309471909815
Exoc3	-2.5707517963565	4.49603578331069	0.0258903302598959
RP24-130A20.1	-4.20230352396681	-0.512355850324828	0.0252257490814013
Acy1	-5.23761290499155	-1.68220683324452	0.0223780840913127
Zfp791	-4.50816611057534	-0.655834980389944	0.0251908837097134
Usp38	3.86396268184944	5.0654263067143	0.0251908837097134
Tpbgl	-5.46145107602656	-1.2270732991257	0.024507533089199
Nedd4	-4.33709858862051	3.38702110024304	0.0265921615975053
Sgpl1	1.55491886237649	6.48295275708914	0.024507533089199
4930581F22Rik	1.22901516076978	7.53584265224225	0.0203742443254957
Tnip1	2.01910454667835	6.146465997938	0.0249686036421712
Polr2j	-2.27106771890747	3.89490326082343	0.0265921615975053
Rcsd1	-1.36882104471905	8.11501689525515	0.0223780840913127
Nfx1	-3.00958605368963	3.86958412468493	0.026862112150459
Rpl4	-3.1714253440364	4.89035828978595	0.0273627844746941
Pfdn5	-3.82633721208472	5.24606165850169	0.0274452390423599
Gm16042	-3.53912429975323	0.45095364436336	0.0276105878704633
Hnrnpf	-1.94638641997998	5.43300604150031	0.0257253210047939
1700015E13Rik	-3.89228453201293	-0.503677832028009	0.0273627844746941
Oard1	-3.86482182269071	3.80543028888712	0.0273744010606925
Ppp1r18os	1.85261420105406	4.54962082689141	0.0245151002061474
Spns2	-5.16088319134466	-0.753926306853997	0.0256367518513475
Mki67	2.83405134300869	5.85494938697827	0.02219381963208
Myo5b	-6.47745213492097	-1.56008766170572	0.0244254567348362
Gm25361	-5.07103380009838	-1.70493470711082	0.0249686036421712
Glis2	-3.82500555755132	-0.425338861420775	0.0274213568472925
Rps3a1	-3.2429191844199	4.55008362825241	0.0276692266362072
Sugt1	-2.13651428356464	4.51295262517537	0.0277915274670613
Mapkapk2	1.73132593084344	6.9534648199672	0.0234115642421757
Csnk1d	1.90771180894989	6.53698096162406	0.0228214331880282
Map3k7cl	-4.21767937232458	-0.0147492354676632	0.0276692266362072
4933431K23Rik	-4.9509241715771	-1.50419127093273	0.0263118313813541
Icam1	2.67097467265794	4.54752325102293	0.0276692266362072
Gm5738	-3.86136304710581	-0.22788798112251	0.0279112755757031
Gm44311	-3.54318317487369	-0.246624295883262	0.0279350849081579
Gale	-2.8744604032152	2.26746295740513	0.0279350849081579
Slfn1	-1.03855839422843	9.18634271534736	0.0209123064678288
mt-Co1	-4.6138344422363	7.78201503928994	0.0227254195221796
Zfhx3	1.33476483693289	6.73236307154389	0.024457514472742
Tcea2	-2.78077152702073	2.95629745263448	0.0288817915656806
Gm12256	-3.68179569922638	0.0490329505427276	0.0291192625489251
Mgp	-5.79460363905817	-1.91527287625083	0.0251908837097134
Tcf25	-1.52004976264976	6.48904502941313	0.0270621606871457
Cd274	2.55018333699787	5.53231434674047	0.0272494006038069
Casc1	-2.02720912906569	3.72915885233729	0.0279350849081579
Kctd18	-3.12395752357152	3.39694672979405	0.029971139491078
Mboat7	1.34076613308885	6.50663867855948	0.0248857963476347
Gm7854	2.65500243585045	3.12086328694053	0.0287980924934846
Tyrobp	-1.80818663368815	8.8474022471773	0.0227254195221796
RP23-462D5.5	-4.91819035823341	-1.77968185513557	0.0276245014859063
Rpl23	-2.41322436582667	4.85428240324846	0.030252316570927
Ppp2r3c	-2.37010388841517	4.38499871011386	0.0306568466353432
Mtf1	1.5638349384796	5.60481880087991	0.0255058380629567
Mettl6	-3.29730573540014	2.65509101656935	0.0306985088697257
Klf7	1.81824341131716	5.94485032932485	0.0281481529468977
Gm14966	-2.16017533865156	4.32160471579948	0.0277915274670613
Trmt12	-3.30086080437292	2.49560336624638	0.0315685115433538
Gm14025	-4.79503292780085	-1.50682356948683	0.0287980924934846
Naalad2	-5.08614273732425	-1.71690406919261	0.0279350849081579
Rnf19b	1.25483496424518	6.46239074755477	0.0273627844746941
Chadl	-3.83804558776263	-0.122413321494605	0.0334166797503296
Sgsh	3.79576524102908	3.93333416147999	0.033685015889349
Trappc11	-2.4461626395924	4.12503269110042	0.033685015889349
Gm43766	-2.83005697476859	1.45169182934317	0.0337098545223192
Gm26695	-3.66945884313444	0.301090171002419	0.0338457303680968
Parp9	1.37593594311792	6.61152832858517	0.0251908837097134
Cirbp	-2.42419121080928	4.53588536169982	0.0324318449001156
Oscp1	-3.25007328521509	4.18585642729863	0.034430780717532
4931403E22Rik	-3.09787040233351	0.876285229866968	0.0345276011338477
Tnfrsf14	2.06804146830068	4.44817265703076	0.0310226476872329
Gm14010	3.63301753923311	1.48514649356699	0.0345315244662457
B3gntl1	-2.25562302136859	4.18326387453215	0.0334166797503296
Gm43910	-4.88417658406276	-1.0004225943653	0.0322270132760211
RP24-235B15.4	-3.31166995794925	3.5917898972574	0.0336216592865347
Tnfrsf26	4.16173604147737	2.09429314133851	0.0351011418281921
Dnajb14	-2.76018008451196	3.72034932820214	0.0353158612611321
L3mbtl1	-4.69227965338605	-1.21930517291772	0.0332091919758321
Ncoa4	-2.51582323906019	3.96119693467006	0.0352282054257775
C8g	-4.81001286130777	0.464536026950277	0.0353158612611321
Gm37314	-5.15306728870774	-1.67279869104123	0.0315685115433538
Nae1	-2.54680948605572	3.79901159008843	0.0354441205834155
Sirt2	-1.15185151145379	5.42856523073781	0.0279350849081579
RP24-492N18.5	-4.88989307539823	-1.4652759504092	0.0334166797503296
Cdk5rap1	5.94788669894507	1.73272207045776	0.0353158612611321
Gas2	-4.70523642518048	0.484742714027473	0.0357168846685347
Ilkap	-2.6692539013454	4.4370938275998	0.0357767253335274
Zfand3	1.59993363968766	6.15820404447108	0.0316346199857156
Pdcd11	-3.88371070674995	2.42882754230617	0.0363153662348827
Ctcfl	-4.770538621315	-1.25192085166377	0.033685015889349
Ddx28	5.16218204218872	1.04992326996821	0.0357767253335274
Cdc45	-2.9701999696175	1.70092952075499	0.0354441205834155
Gm5148	-3.87158506189516	-0.108069766186085	0.036327630462048
Plbd1	-1.14134624034438	7.97939209128585	0.026862112150459
Gm26909	-3.13223729522142	0.399084331058237	0.0369392533505239
Cd27	-3.92418873008742	0.307654016722979	0.0375363870903799
Gm17103	-3.14263701870217	0.603211393256881	0.0381906933775201
Gm20483	-4.75710319527388	-1.41308652983317	0.0354441205834155
Gm44287	-3.20227419488922	2.17249247431673	0.0381906933775201
Gm33280	-3.73051740014367	0.244436046473448	0.0386767569503695
Ankmy1	-3.53199649900676	0.66000182716955	0.0386767569503695
Aldh2	-1.9226418781618	7.06725770853104	0.0316346199857156
Foxo4	2.11305298353998	4.82194594637682	0.0353158612611321
AI607873	3.26269993478848	3.08568741783501	0.0386751454073954
Matn2	-4.89494704568467	-1.92896886367286	0.0353158612611321
C130013H08Rik	-4.59947952373399	-1.14534638397652	0.0379706164444954
1700047F07Rik	-4.83707598242879	-1.96099842267458	0.0355536984311682
Sptbn2	-4.54111747470337	0.0298828949286102	0.0393986837492194
4632428C04Rik	-5.20089348591546	-1.67386287740319	0.0357092631875495
Sdhb	-2.20726199573176	3.89420614590359	0.0393986837492194
Fstl3	-2.16212691408978	2.91906128675543	0.0386751454073954
Gm16568	-3.45020806734964	-0.201665645561064	0.0403154953417851
Ets2	2.4524892976621	6.40692353018592	0.0357092631875495
Ppt1	1.05149148077591	8.91195231503145	0.0227254195221796
Slc7a11	2.68526920865114	6.73930473435255	0.0357168846685347
Cideb	-3.10138052257942	0.0869445441550134	0.0409378781887509
Relb	2.16583911354	3.98167166259307	0.0404896342364046
Gm38244	-3.84383034560473	0.47754567322634	0.0409378781887509
Gm13609	-3.33298870985099	0.0292246190936929	0.0409378781887509
Exosc9	-4.65742436406482	1.05134010974665	0.0409378781887509
Hspb9	-3.69435811786309	-0.427694390005862	0.0409378781887509
Mllt6	4.25887365812344	2.25723250033335	0.0409461355242675
Psma3	-1.47173874820838	4.77534021483857	0.0353158612611321
Snrnp27	-3.49367520290622	3.99292427837611	0.0409461355242675
Gspt1	-2.50275608601728	3.59533799044172	0.0411760513610845
Rab10os	1.2796722541455	5.32695908604948	0.0316346199857156
Zw10	-3.12961701558085	1.54888880996651	0.0404896342364046
Ecsit	-5.47024739874684	-0.371342911682238	0.0403154953417851
Gtf2b	-2.13846772312699	4.21753021041675	0.0413978687464634
Gm17178	-3.39965681276631	2.47602443547658	0.0411727218046513
Snrpb	-3.42164035944156	3.37697766374076	0.0413522008669865
E230025N22Rik	-4.74873479726025	-1.66208235006249	0.0381906933775201
E4f1	-2.27858914175264	5.37618624716125	0.0409378781887509
Pkn3	-4.26567351293392	-0.381809225489233	0.0415179314356779
Spata31d1a	-5.01158451732304	-1.42765767997165	0.0393986837492194
2010309G21Rik	-5.08650680570729	-1.84038143303562	0.0386767569503695
Gmfg	-2.51516711148101	7.61085866436032	0.0321112432563698
Gm14018	-3.50045582167257	-0.077689898523252	0.0426853014795714
Hnrnpdl	-1.72744360703078	6.72958331743227	0.0357092631875495
Kdm5a	-2.33340148121902	5.71736590422465	0.0422813207899847
Gm26887	-3.48360591673981	3.1112353862962	0.0415284570160468
Apobec2	-4.18603644553673	-0.643514358974198	0.0426853014795714
Rnf215	-3.1405198249708	2.36602549902101	0.0428736562977361
Zfp266	-4.06007059151975	2.01312914236205	0.0431101099241476
Casp6	-3.70494460068085	0.951508548021729	0.0419492261764576
Syn3	-3.70131024286944	0.285657462111115	0.0432785682202904
Piezo1	-2.18833538809945	2.42355549377524	0.0418931721930515
4931431B13Rik	-4.16497115854854	-0.0835105766897216	0.0433490849297194
RP23-212H13.4	-3.75302175627416	-0.58174770541762	0.0434546569974454
Kctd2	-2.62715932189253	2.92638654537938	0.0438187974250929
Hpse	-4.65814237510327	-0.108195083040691	0.0433580384108792
Ppp1r10	-1.71335023777264	6.07341320722873	0.0430538268382847
Klhdc9	-3.57007553859624	-0.134576263842487	0.0440494320347973
Car9	-4.88490722190633	-1.26430639472949	0.0429089775962536
Rptor	4.10711292778189	1.68818249997977	0.0434546569974454
Gm12795	-4.41499454328604	-0.871610768266921	0.0433580384108792
Gsdmcl2	-4.47119580505467	-1.26434997414595	0.0428736562977361
Sec11c	-2.69739097014506	5.85053967136082	0.0426427173954963
Txnl4a	-2.76130122517924	2.71086009919184	0.045056192776043
Rps28	-2.8483354897508	3.01723169662997	0.0450914243290518
Mttp	-3.24521748619823	1.22165319028516	0.0451292332415997
Rangap1	-3.00008815407848	2.14450680310777	0.044253012607784
Pde6b	-3.91221356942453	-0.825520160754367	0.0445485690489909
Klhdc8b	-3.62098704782099	0.453365348250942	0.045473537217714
Calml4	-4.96221111786259	-1.47992313375765	0.0434546569974454
Gm26852	-3.05160480589239	0.850925416113748	0.045473537217714
BC051142	-4.77764411473495	-1.53543135720109	0.0432785682202904
Gm26858	-3.44860224054525	0.0297268226120817	0.0458782235372916
Hpd	-7.8661353075908	-0.9463511970414	0.0433580384108792
Tmtc1	-4.2390848780381	-0.7728653996821	0.0454221673431055
Magix	-3.24277743854476	1.20095657378384	0.0457410119267101
Krt87	-3.96232921589597	-0.0365093975233569	0.0457410119267101
Ctnnbl1	-2.22098308790995	3.6059948869082	0.0433952704536016
Prkag2os2	-3.30164082089976	0.415825694347219	0.0459868385030687
Nmi	-2.2415256896158	5.4282838760071	0.0426427173954963
Nkiras2	1.61302564314746	4.81305645943509	0.0409378781887509
Pigw	-5.24859104010058	-1.35853449706184	0.0438187974250929
Mboat4	-4.99315710147339	-1.92289677904146	0.0433490849297194
Ccdc25	-3.51924698435747	3.11669445662972	0.0461499271648029
Gm17617	-3.37804428635658	-0.221161530669552	0.0463753344503257
Mir290a	-3.71889122687294	0.353141641320205	0.0463753344503257
Gm17530	-4.76334429107947	-1.44050309962609	0.045056192776043
Gm38005	-4.91423348113102	-1.95390994915977	0.0438143064762897
Ankrd6	-4.29990674388268	-1.00857540591629	0.045473537217714
Aldh4a1	-2.98402575937096	2.41303984026089	0.046295414575023
Gm44350	-4.03344047884565	-0.473498611917426	0.0466953549755483
Eif3j1	-1.74136531966177	5.4526940793329	0.0368413633836753
Ascl4	-3.18973011384886	0.0684147362229537	0.0469083549109444
Snx18	1.01896344522337	7.45890094060238	0.0357092631875495
Gm16982	-3.07401360310912	1.0435120599163	0.0470897754482428
Prss52	-4.83270955541332	-1.76215924525445	0.0450914243290518
Gm45205	2.04789549749731	4.37401736228774	0.0418931721930515
U2af1	-3.2536832502936	3.07947680910276	0.0471862239009874
Gm43425	-5.06641074715669	-1.61259767339674	0.045056192776043
Ctsb	1.95674350647578	6.1981139526565	0.0409378781887509
Kcnq2	-4.62920317629276	-1.44866326406602	0.0459868385030687
2310033P09Rik	-2.53647958477026	3.54876249550284	0.0468430038277543
Tm6sf1	-1.10946258893473	6.63333812563553	0.0393986837492194
Gm19658	-5.31349425591713	-1.58170920395006	0.0459868385030687
Gm22224	-4.51567874075425	-1.30912005638237	0.0460968792192051
Naa10	-2.22967705373693	2.763978499346	0.0471862239009874
Fam92a	-5.32134638432999	-1.83741496672685	0.0454164834662878
Gpd1l	-3.31951762685324	3.61051436878534	0.0478114179990527
Gde1	-2.6884757803045	1.81351571676251	0.0475629500709201
Atp2a1	-2.67618757179684	1.66166617963647	0.0475629500709201
Gapdh	-1.02340358557472	5.81048558220797	0.0386751454073954
Erp44	-2.49501064353335	3.74551174801796	0.0478114179990527
Hmgcl	-1.99298710230849	5.42872755474417	0.0471862239009874
Macrod1	-3.86896883031503	-0.894510014796767	0.0475629500709201
9930111J21Rik2	-1.57876967956778	6.05942671323259	0.0454223086909142
2310058D17Rik	-3.27439378919186	2.41223769564826	0.0478114179990527
Vopp1	2.49260018070912	3.08125650548832	0.0475629500709201
4930519G04Rik	-2.01436870860532	3.88907412532982	0.0433580384108792
Naca	-3.19593966033317	4.76339366069685	0.0474303508848488
Lmbrd1	2.38528528705402	4.08521824207641	0.0478114179990527
1700047M11Rik	2.12381905393372	3.56262555547003	0.045056192776043
Mir292	-3.69038201170076	0.807067506122839	0.0480503436390786
Senp2	-1.3848404556341	6.57193706428178	0.0441913685955648
Zfp866	-2.35470430139971	3.83242080818532	0.0485057492506468
Frat2	-2.10435246076524	4.13466124488861	0.0475629500709201
Tbkbp1	1.51461246491661	6.2452113302895	0.0413522008669865
Coro2b	-5.03810575851468	-1.14161738452349	0.0471862239009874
Srgap2	2.33699555368646	4.75534541168301	0.0471862239009874
Gm44341	-4.777860811808	-1.59970885084111	0.0471862239009874
Pnn	-2.78622794919814	5.45144635017193	0.0471862239009874
Gabrb1	-4.42091532119075	-0.748903252350565	0.0485116331675303
Ppp1r18	1.17613409538499	8.50401453248191	0.0321112432563698
A230050P20Rik	-4.68621033083533	-0.418754325522464	0.0471862239009874
Milr1	-1.18775947949838	5.83586058887888	0.0426853014795714
Gm14137	-3.18039133582957	-0.176785584154049	0.0494930603464904
Uqcrc1	-3.41980520764108	3.73737295096105	0.0494930603464904
Atp13a1	-2.07546253159632	3.89949381303869	0.0482573522258044
Puf60	-1.70322598586445	5.17729949807504	0.0471862239009874
Gm14023	6.23648133908308	1.46476309491023	0.0494930603464904
Mreg	4.54404302039868	1.14385214290456	0.0487382789361551
Srpk2	0.646537694932854	8.7808970904825	0.0291192625489251
Tspan14	1.93688513800729	5.07396203134664	0.0480069026618834
Trim15	-4.0473142709483	-0.884563424221872	0.0494930603464904
Chchd2	-2.26925044967493	3.41494291604089	0.0499476508793509
Pink1	-1.66592756910395	5.44767962547251	0.0471862239009874
Defb39	-4.1325696564302	-0.913906731031683	0.0495008515420503
Cd101	-1.78074822188694	8.38864795340152	0.0422813207899847
Gm13554	-4.47143956529015	-1.50897249484535	0.0485057492506468
Nin	-1.41738447380298	7.54072192004021	0.043752355610715
Tmem97	-4.66452468717348	-1.56424168555326	0.0480069026618834
Mfsd13a	-1.79736048826144	3.04261151837978	0.0475629500709201
Prpf38a	-1.91226189744	3.96749917823805	0.0485592414495829
Spats2l	-4.97138115165994	-1.70379742745401	0.0480503436390786
Gm16091	3.06693515715795	4.02387587141382	0.0478114179990527
A730011C13Rik	2.34212277920802	4.37371531484279	0.045473537217714
Gm37422	-5.07327849783246	-1.74045736555116	0.0480503436390786
Agap1	1.0911673416157	7.16813780533589	0.0379706164444954
Gm42437	-4.50062112967685	-1.11550501959573	0.0496099675107156
Gm4869	-4.65269978393728	-1.93473122278978	0.0488743133255644
Scaf11	-1.41799725413019	6.30240034900119	0.0478114179990527
Vps26b	-1.66704953411719	6.17539484667792	0.0461499271648029
Gabpa	-1.33927016817956	5.77947791371576	0.0454221673431055
Etv6	1.3744551080775	5.70598664898464	0.0478114179990527
Ptafr	1.48955184610396	7.66774080949812	0.0432785682202904
Rab5c	1.16912267404091	6.12521766380797	0.0457410119267101
Tnfaip8	-1.41957824825313	6.36826497513361	0.0474303508848488
Scand1	-1.42512278167719	5.91453991423159	0.0455623490212299
Atrnl1	1.93848466015556	6.18812562626874	0.0466953549755483
St3gal4	1.50404716484164	6.19601904362986	0.0475629500709201
Serp1	-1.51578831914205	8.00650836814193	0.0454164834662878
Fam21	-0.990719722263752	7.97548573126461	0.0475629500709201
Hspbap1	-1.43812255736165	5.41142742996609	0.0494930603464904
Amz1	1.26550596060195	5.83174733893799	0.0484990609957989
Pnrc1	1.20699986831692	7.66317753559556	0.0496084685475265
Dusp1	1.7395917807421	9.59570198822319	0.0471862239009874
Plek	1.07313633157533	9.42577170671374	0.0439881870583731
Klf3	1.20401999453964	8.24029312538881	0.0485592414495829
S100a9	-2.88695607908502	12.2047708404746	0.0469083549109444
