# Supplementary material for: Two transcriptionally and functionally distinct waves of neutrophils during mouse acute liver injury
Source: Hepatol Commun. 2024 Jun 19;8(7):e0459. doi: 10.1097/HC9.0000000000000459 (PMC11186811; doi:10.1097/HC9.0000000000000459)
Supplement: SUPPLEMENTARY MATERIAL [file hc9-8-e0459-s007.xlsx]

## Sheet: Feuil1
Table S9. DEGs, liver neutrophils from 72h post-injury compared to naïve liver neutrophils extracted from the GSE180824 datasets.
Symbol	logFC	AveExpr	adj.P.Val
Ddx3y	-9.32244137574486	3.3020257553549	2.5589664292138e-14
Eif2s3y	-10.0938804023617	3.44647643191937	9.0103033467034e-14
Uty	-9.04581209430702	0.923235027396049	2.03071124778998e-06
Bbs4	-4.29600998950292	3.02756948944524	3.62514937390611e-05
Rpl31	-2.68554637518295	4.26211305745577	3.62514937390611e-05
Ccdc125	-3.52625671432027	5.0559102936052	3.62514937390611e-05
Cdk7	-3.20773331182837	4.71786549323789	3.62514937390611e-05
Cp	-7.12619322173491	2.66031440507953	0.000110008202314142
Cebpb	2.2269887647516	8.69387456569893	0.000110008202314142
Ptgs2	7.34438944686226	6.57087492156784	0.000293454459895362
Gm15674	-6.98247627523855	0.140037308592127	0.000271196786497892
mt-Nd6	-4.47604337350369	6.70233683858883	0.00029282328124356
Ech1	-3.41336804140395	3.76598161131826	0.000308706105629136
Rpl6l	-5.90106141273756	1.20776462064551	0.00029282328124356
4930463O16Rik	-7.15044333802483	-1.35751997290903	0.000261395006137179
Scn11a	-7.37593591724584	-1.59068998727499	0.000271196786497892
Cpa6	-7.08229134182111	-1.33839639750316	0.000308706105629136
Btg2	2.47901414553633	8.55378022900236	0.000876033538576983
Rilpl2	3.69026880525183	5.53522954830828	0.00104351998820402
Fcnaos	-7.38744055207559	-1.44349809579937	0.000683764190805847
Plk3	4.5701147004283	5.35440568351802	0.00129286816328291
Gm10282	-4.70507064169888	2.49207148305683	0.00124948805558453
Glyctk	-5.15071517599944	1.46970006590154	0.00130849780970837
Ets2	3.47852472413972	6.40692353018592	0.00150370868510855
Ptov1	-2.9936511717724	5.13287387471328	0.00150370868510855
Lmbrd1	3.45160300422577	4.08521824207641	0.00159213722414724
Igsf5	-6.97674731374041	-0.817038216031024	0.00124948805558453
Srd5a3	-3.31065194030816	4.18661892912703	0.00166443304131242
Ruvbl2	-2.47126911957102	4.53125473666694	0.00168633234805663
Cox6c	-3.42388358802543	5.95162059903171	0.00166443304131242
Pmch	-7.52910462960681	-1.97999792087067	0.00124948805558453
Ccdc126	-2.5269305563021	5.70900341063571	0.00171209904006622
Clec4n	2.58971349309457	5.21411228956823	0.00171209904006622
Dvl1	-1.80356944580591	5.24164656633814	0.00171209904006622
Itgb1	3.18098921226456	5.29885330957955	0.00174568178974184
Nol7	-2.5572314376931	4.98583908359669	0.00174568178974184
Ssh1	3.94200643739388	4.33759568030919	0.00193814723532457
Dusp1	2.54838712325678	9.59570198822319	0.00168633234805663
Sirt2	-1.58348374736958	5.42856523073781	0.0017804198661592
Gm14252	-4.24842424978227	1.85349984479344	0.00210299249812992
Gm42990	-6.67642077137519	-1.95298747354479	0.0016217018826691
Marcks	1.56038936376821	9.83991998814261	0.00168633234805663
Cxcl2	8.5901329335103	4.25925863187937	0.0021228793156738
Gm13610	-4.00374435255314	1.21567010914737	0.00223949138809577
Nr4a1	4.74469899797517	5.57216610116171	0.00273523723925517
Mrpl15	-4.64213846458288	1.52423589913385	0.00223949138809577
AI607873	4.34190391637445	3.08568741783501	0.00259578201957754
Ctnnbl1	-3.11062404744535	3.6059948869082	0.00298308300635507
Il1bos	2.00153946643365	6.31882164802463	0.00266051177435986
Gm7019	-4.92277739314765	3.05351313238439	0.00279800302279004
Tnnc1	-6.68324707892503	-0.488319864983191	0.00223949138809577
Gm42836	-5.83559068133778	-1.22787158944864	0.00242475276062715
Atp1a1	3.54969615500337	5.34719287446239	0.00328333416681327
Asic1	-4.67045147203289	0.528778023439607	0.00328333416681327
Tacc2	-5.54692870349148	-0.369392975272018	0.00288195097910526
Gm10135	-4.76088963376497	2.29709512467568	0.00355863145557071
Fstl1	-7.46718773001252	-1.63719377969006	0.00273625283865856
Pllp	-5.48924200036965	-0.532184995654827	0.00354828904171057
Gm44031	-5.79920001938989	-0.391042620507184	0.00367009247007376
Cd274	3.10806874619186	5.53231434674047	0.00400210613150753
Sgsh	4.89503256411846	3.93333416147999	0.00400210613150753
Gapdh	-1.35806125710623	5.81048558220797	0.00367009247007376
Pim1	1.98578845582036	8.01200827633088	0.00355863145557071
Gm37256	-5.17179264827735	0.0368156004523797	0.00402116960829649
Ceacam10	-2.67274865163393	4.3444253734194	0.00436540430790078
Pla2r1	-6.8847014094554	-1.63560048425398	0.00304033328217669
Ndufv3	-2.15046497354402	4.23740914279909	0.00436540430790078
Gm13856	-5.74830628082674	-1.02320731845548	0.00399339550887532
Grpel1	-1.82293028621015	4.80470930390014	0.00436540430790078
Tgfbr1	2.08203373228467	6.39522884152687	0.0043969197824246
Acsm3	-5.70405953029364	-1.0134568635728	0.00402116960829649
Slc35g2	-4.51021577229484	-0.030024532697272	0.00474121880819546
Rnf24	2.85198982810833	4.52591818331955	0.00522457541791267
Thbs1	6.5224878602226	5.74991562333951	0.0052932703674278
Gm16024	-5.88267309218951	-1.40691468906236	0.00436540430790078
Ccrl2	5.59053428669088	3.54496550261194	0.0053526206051217
D330023K18Rik	-2.47331610099707	2.92974921011687	0.0053526206051217
Psmb7	2.41980083665708	4.10582363936596	0.0053526206051217
Cd14	4.04896688696189	4.78451074076419	0.0053526206051217
Lipm	-4.99098991540395	-0.0510394686599587	0.0052932703674278
Gm14321	2.14369633653017	4.60270575802685	0.0053526206051217
Tnk1	-4.94973271372101	-0.869597156835497	0.00514393574179986
Nfkbia	2.25951537471397	6.79577033390553	0.0053526206051217
Haus1	-5.69245701122347	-0.132516013862337	0.0053526206051217
Fos	2.50519897954045	9.43316611634816	0.00472480050127022
Npr1	-6.38151738629463	-1.77248692455289	0.00455970817728059
Tcaf3	-5.75530324035525	-1.25883624147953	0.0053526206051217
Dnajc15	-3.8318829026378	1.72092045198128	0.0053526206051217
Slc38a3	-7.37941875135435	-1.14709415404056	0.00472480050127022
Dusp2	6.40552683241098	1.93010812629601	0.00645752920963163
Tgm2	3.90857160554324	5.54217288396602	0.00661319998928636
Tom1l1	-4.27986885953007	0.457606745493944	0.00663321655446379
Hmgn2	-2.15340223448706	5.56798632659183	0.00645752920963163
Ccpg1	-1.61339837115385	7.10973116507648	0.00645752920963163
Gm16894	2.42562364156832	5.57253187653843	0.00661319998928636
Sik1	2.79284795887644	6.40655672693366	0.00681717862217556
Piezo1	-2.75455772801068	2.42355549377524	0.00729646071026103
Mmp28	-5.24402539552023	1.24903262700533	0.00738760286539621
Pou2f2	3.01082865793342	3.19512459019741	0.00742333362101182
Gtf2ird1	-4.80690088414437	0.207018450782504	0.00729646071026103
Gm11491	-5.81934912150411	-1.18205835592789	0.00663321655446379
Gm11946	-4.76893264019657	-0.408526370918037	0.00729646071026103
Camk4	-6.03483175663713	-1.76500095673	0.00601313082037329
Gm14508	-4.15337595475365	0.34874822604083	0.00742333362101182
Pdap1	-1.5871057467121	6.60059434795315	0.00647933832267273
Nme6	-5.67680327497047	-1.56649784542253	0.00661319998928636
RP23-462D5.5	-5.97990307678753	-1.77968185513557	0.00645752920963163
Gm38037	-6.01488155877149	-0.968707909211641	0.00661319998928636
Fxyd1	-5.94244881629189	-0.642657596380583	0.00729646071026103
Hcar2	2.80241710543801	6.55964713889701	0.00789662445557129
Gm17133	-3.55761313116495	1.91420804550217	0.00820294141993385
Trem1	1.89183300773781	7.136530716342	0.00742333362101182
Cideb	-3.92880808055333	0.0869445441550134	0.00801553799327997
Patz1	3.72096332623148	3.76813911350057	0.00851850537621246
Csnk1d	2.15525937413688	6.53698096162406	0.00742333362101182
Btg1	1.17765756079816	9.48497972417746	0.00661319998928636
Rnaseh2c	-1.67277260290555	5.64444317595655	0.00742333362101182
Kntc1	5.70958918615882	1.97732286181873	0.00856305832450748
Lrp8os3	-5.04442785159797	-0.909445581011113	0.00801553799327997
Gm9828	-2.67454589701723	3.00726073576103	0.0086768081718286
Egfl7	-4.23338440623716	0.754966265274948	0.0086768081718286
L3mbtl1	-5.59404989410508	-1.21930517291772	0.00742333362101182
Stk16	-1.52185144097179	5.64325289386074	0.00762004216606674
Tns2	-3.67788856468817	1.96673442546562	0.00875953092248289
Gm20681	-5.73746609798226	-1.14275107052953	0.00761546531380929
Ighv8-4	-5.68654077988979	-1.85437907248932	0.00742333362101182
Fbxo27	-5.68887058624156	-1.97983216985098	0.00738760286539621
Junb	1.34072026574311	9.58345455300969	0.00661319998928636
Clec4g	-3.79317994109753	1.24015082657311	0.00909329944685623
Scp2	-1.79233584880231	6.0049354129644	0.00847111639502738
4933431K23Rik	-5.72182746133159	-1.50419127093273	0.00808329115636682
Havcr2	6.42990014738233	0.0766565534103204	0.00772909803488294
Gnmt	-4.75790379005884	1.31162437051199	0.00909329944685623
Kat5	-1.53185666396604	5.14734761756044	0.00860600552356643
Mylpf	-4.43064757006526	1.76654768394477	0.00909329944685623
Limk2	3.00592083636023	5.21798931512019	0.00875953092248289
Znhit1	-1.57531900277985	5.72045915924819	0.00829236240468552
Ccdc127	4.03066606061303	3.67246217784614	0.0103274016442161
Paqr4	-6.03677575379637	-1.35492561327688	0.00875953092248289
Gm28809	3.14072103650137	3.90638567201323	0.0108973014208778
Ptprn2	-6.02920766969974	-1.12621054390211	0.00875953092248289
B430212C06Rik	-4.5860207946905	-0.0613569327434871	0.0108973014208778
Kcnq2	-5.85171709137867	-1.44866326406602	0.0089266900075759
Amigo1	-4.14720625357097	0.534214821810047	0.0108973014208778
Ackr4	-4.37227848221475	0.871977361403472	0.0114248316092306
Gm11149	-4.60298978340763	0.0971926883458738	0.0114023321988265
Gpr35	3.67900644652254	4.16330057361925	0.0114248316092306
Slc7a11	3.03855352085525	6.73930473435255	0.0108973014208778
Ctns	3.17654984614116	3.3472899428736	0.0114248316092306
Tbc1d24	5.15332979092418	0.942829742809267	0.0108973014208778
Zfand2a	3.47993764927897	2.49221992797313	0.0114248316092306
Nampt	2.05421559187765	5.94010278246225	0.0108973014208778
Glp2r	-4.62111122911261	-0.139265788398449	0.0114248316092306
She	-4.06189121575957	0.709050258596123	0.0115207635066419
Igfbp7	-3.74591872157527	0.019204074564182	0.0114732616141491
Ap3m1	-1.23950203780098	7.66453452290365	0.00820439663685172
4933439C10Rik	-4.88872824110108	0.45599340014167	0.0115281468463621
Stkld1	-4.71907231980974	-0.561374325145892	0.0114248316092306
Eif3j1	-2.06941620385002	5.4526940793329	0.0103274016442161
Rhd	-4.72908523787015	-0.0461843584585364	0.0115434967176288
C330021F23Rik	-6.0745470040029	-0.663159096343278	0.0114248316092306
St8sia1	-7.48863412236555	-0.184827020782601	0.0114248316092306
Rpl35	-3.33683273428557	2.95606585648479	0.0122055978248873
Il18r1	1.81069137140903	5.36767851768971	0.0108973014208778
Unc5a	-3.97663021556687	2.19936057225417	0.0122816694426724
Gm16982	-3.82110543452159	1.0435120599163	0.0122816694426724
6430562O15Rik	-5.55462419730189	-0.747746504833807	0.0114248316092306
Tctex1d4	3.76098220780064	2.88020640746403	0.0122927966697964
Crb2	-5.45683941485721	-1.65216382542974	0.0108973014208778
Bricd5	-4.9781694346324	1.30273794460349	0.0124739031226338
Pde4b	1.74278078287585	6.76352456939458	0.0114681885705589
Il1b	2.58900640578928	10.0938142145768	0.0087205150216264
Gm12256	-4.11931147493397	0.0490329505427276	0.0125889958802169
Nfkbid	2.32500787555367	5.85466512187818	0.0124739031226338
Mtf1	1.68459766906218	5.60481880087991	0.0114681885705589
1700015E13Rik	-4.20457926923185	-0.503677832028009	0.0127335170029476
Tbkbp1	1.74699927644106	6.2452113302895	0.0115281468463621
Fam151a	-4.83545368563303	-0.404700918784054	0.0127335170029476
4930538E20Rik	-4.02827757825465	-0.544724571358946	0.0129446195211766
Proz	-5.52965778793826	1.65529385956211	0.0135158217620508
Gm26909	-3.62156704009932	0.399084331058237	0.0135158217620508
Lamb3	2.45886175724815	3.83337063935168	0.0132685590723439
Spns2	-5.47934087204525	-0.753926306853997	0.0124674374797486
Spag17	-4.02153264906851	0.685592577468933	0.0136687450830556
RP23-212H13.4	-4.41881774570966	-0.58174770541762	0.0135158217620508
Smim22	-5.67999513886038	-1.72010802129711	0.0121583037942865
Tbxas1	2.10480894421469	5.32813710437575	0.0132854827551492
Gm44815	-5.14688592627303	-1.57192540593999	0.0122816694426724
Filip1	-4.67496526523889	0.669381967283873	0.0139698753574392
Gm37691	4.84800476326144	2.75177116734008	0.0138467918782296
Gm37347	5.97155816817026	5.88261654574211	0.0137186671024592
Trmt1	-3.3253496527044	1.30688551614533	0.0142245537728955
Dnajb7	-4.76731102781031	-0.782370776492403	0.0135158217620508
Gm14137	-3.89310567283335	-0.176785584154049	0.0141028456631744
Gm9725	-2.16883212293664	5.34297074651482	0.0122927966697964
Gm43109	-5.45441121795265	-1.01371240619643	0.0135158217620508
Gm26737	-5.00953300820903	-0.773512266011954	0.014405735820575
Mki67	3.01545504641191	5.85494938697827	0.0122927966697964
Gm37366	3.31985827781556	3.19417724845852	0.0148745373643024
Gm25361	-5.34316373264095	-1.70493470711082	0.0135158217620508
Hc	-7.41183991187684	0.0577697227758929	0.0146333908787157
Itpkb	1.66308707874381	6.12553833897923	0.0139698753574392
Lair1	3.34448924578076	4.23024059901744	0.0151790468767531
Dnah11	-4.40435006886248	-0.717204085544144	0.0146239617983054
C230062I16Rik	-4.8865106735575	-1.28090543074334	0.0135158217620508
Tmsb10	-2.66730667431411	2.29264809743991	0.0155637083600999
Rabep2	-1.89346751975618	4.0485755672705	0.0149692162126912
Ighv1-56	-5.64237188023586	-1.89901655398713	0.0137186671024592
Gm13571	-4.3225309979619	0.750931012389819	0.0155637083600999
Gm15591	-3.64022618241256	0.821886856943064	0.0155678408067383
Dclre1b	1.86348550712842	5.50302043531509	0.0136575600057309
Cdc45	-3.17932153201556	1.70092952075499	0.0151790468767531
Gm26887	-3.74688191830914	3.1112353862962	0.0157645929230142
Ccdc97	1.5217039327363	6.42375948958468	0.0135988619269804
Ptafr	1.6632645532211	7.66774080949812	0.0135158217620508
Gm11634	-5.32882890989168	-1.34730075570596	0.0145580137216759
RP23-50L10.4	-4.53856189667507	-0.210724652858429	0.0159467115788745
Pnpla1os	-5.34263485878917	-0.157306360477284	0.0159467115788745
Gm42560	-4.75927140399358	-0.806619221519742	0.0153226968607659
1700047F07Rik	-5.34177710605021	-1.96099842267458	0.0142245537728955
Gm19658	-6.19135131295016	-1.58170920395006	0.0146333908787157
Cmtr1	-1.52651947620929	6.10254362989277	0.014523564485656
Has2os	-5.46684840324406	-1.84252895710101	0.0146239617983054
Ighv1-74	-4.20530926179432	-0.339566183539676	0.0166919029017873
C130013H08Rik	-5.0455868736243	-1.14534638397652	0.0159467115788745
St3gal6	2.01851076018112	6.80185342707763	0.0155637083600999
RP24-492N18.5	-5.26550878316098	-1.4652759504092	0.0155637083600999
Slc43a2	1.41067332649515	7.15746385541576	0.0136687450830556
Arhgef38	-5.94819894267074	-1.77037992825616	0.0153390170539129
Acat3	-3.37239818633269	0.750946721135154	0.0174255876022276
1810012K08Rik	-3.53929103752273	0.0449276781674159	0.0174255876022276
Akap8l	-1.603660008922	5.63990628497523	0.0155637083600999
Sec22c	2.95449452179089	4.76093387177872	0.016620717338289
Gm43338	-4.42119868858886	-0.265572577400749	0.0174255876022276
Plk2	3.74402445953127	4.06548741356176	0.0178456401990897
Upb1	-5.59349279407719	-0.506369567614317	0.0171916429391413
Gm16295	-4.09441036032001	-0.228208736392084	0.0178456401990897
Dusp5	3.93656989883285	5.26372354983713	0.0174255876022276
Cd9	2.41717137482153	6.15042135782421	0.0167799626402794
A730085K08Rik	-4.21158711267599	1.06596058801207	0.0180835788821624
Padi4	-1.39468009112838	7.76576622413005	0.0145580137216759
Ifit1	2.56203837472602	5.61880381069734	0.0171352434362575
Sh2d7	-4.3510276512162	-0.126854933967488	0.0180835788821624
Gm44311	-3.68585283652365	-0.246624295883262	0.0180835788821624
Mgp	-5.98029214070106	-1.91527287625083	0.0155637083600999
Gm16229	5.03901463120701	2.53273723001201	0.018708687426626
Gm28370	-3.68897678439384	0.18786247069907	0.018708687426626
Rgs1	5.71858304800684	0.814746694703956	0.0175626518556315
1700094J05Rik	-3.69996839420565	0.0439625666863198	0.018708687426626
Fosb	5.59438185481687	4.91799304567431	0.0187167801398978
Gm15481	-4.06392688521155	-0.153630067303621	0.0187167801398978
Gm37726	4.15280671990869	2.48745372978808	0.018708687426626
RP24-95N3.1	-5.09692207747212	-0.856407245166972	0.0180835788821624
Slc11a1	1.92453811712835	7.00751980360148	0.0160161614127799
Ankmy1	-3.88521437855553	0.66000182716955	0.0189014166081023
Nit1	1.18412644149956	5.86773436493083	0.0160377402453196
H2afy	-1.57335055659015	5.87051697521786	0.0162414121568088
Zfp36l1	1.87141547402719	6.44730101329369	0.0167799626402794
Nrbp1	-1.31564672313338	6.01022532421539	0.0174119056610138
Trim37	-2.89704654880882	2.22671124893684	0.0191696227997761
Igf2r	2.4789379154631	5.398781482841	0.018708687426626
Coa4	-2.97928198790924	3.29032878645085	0.0190638816190964
Mapk12	-4.71952436372173	-0.965175471021185	0.0189014166081023
Gm12313	-4.9721670722359	-1.53616499807498	0.0180835788821624
Sgpl1	1.52405439925519	6.48295275708914	0.0180835788821624
4921523L03Rik	-4.43535593535359	-1.02334354610451	0.0190400343637845
Tgm4	-3.50691720317814	1.12194324514717	0.0205920237232564
Xpa	-1.35180952720784	4.96115796961845	0.0180835788821624
Gm38244	-4.23182990462805	0.47754567322634	0.0206920577596721
Ppp1r15a	3.01237862589371	5.17350830136012	0.019662219752121
1110008P14Rik	-1.13333235188402	5.22245995098811	0.0171916429391413
Mfap4	-3.6707185406299	-0.0460659061938875	0.0208285533915438
Slc3a2	2.27289634237917	4.43670583803091	0.0205920237232564
Heatr4	-4.83610759563788	-1.24110767376052	0.0192525168778074
Gm16312	-3.64847474850017	-0.100949138816082	0.0211262776338027
Dbndd1	-4.02261671368791	-0.0948576249077025	0.0211262776338027
Taf10	-0.991724345319026	7.22277683078476	0.0155293509388412
Gm37756	-3.29371784287343	1.07631786449955	0.021353344991112
Slc23a2	2.90741995308613	2.62698474556964	0.021353344991112
Myo5b	-6.39894822363022	-1.56008766170572	0.0188475121014799
Rarres2	-4.30652872519935	2.37686926567451	0.021353344991112
Gm17178	-3.7286342134634	2.47602443547658	0.0214437100013381
Podxl2	-5.03796809005183	-0.0841318594711487	0.021353344991112
Gm38005	-5.37727613430711	-1.95390994915977	0.0190400343637845
Gm43268	-5.34771898290188	-1.7045881125761	0.0195222511405059
Gm10138	2.56751225586172	3.42879421537935	0.0211262776338027
4933405L10Rik	-4.63510934131813	-1.14134047853727	0.0208599768506636
Apobec2	-4.42722597940267	-0.643514358974198	0.0214825445795171
Fam104a	-1.00210237126208	6.08785806892216	0.0174269355993289
Amt	-3.54804799058171	1.37439828358346	0.0222046083378634
Casp7	-2.1445176360908	4.23757749141557	0.0205374041772181
Lnx1	-3.58843650355319	0.116519061962712	0.0225576262068665
Cirbp	-2.24909361085441	4.53588536169982	0.0211684457273663
Csf1	2.36632097787203	7.3266173659562	0.0189014166081023
Mtrf1	-4.83651493780015	-1.25150752235704	0.0209440441953784
RP24-235B15.4	-3.4848457828202	3.5917898972574	0.0222602071811691
Arid5b	2.32308072187545	4.77347591096777	0.0229037160499608
Etv6	1.46146000939116	5.70598664898464	0.0211262776338027
Gm9378	-4.2770702113041	-1.38603534077186	0.0221163469150475
Hspb9	-3.86292767475707	-0.427694390005862	0.0232510941638499
Per1	3.64457266595627	5.35224421796541	0.0234303739749914
Vill	-1.88572729775807	4.10870219101723	0.0232510941638499
Zdhhc2	-3.4640799528971	0.417779994163231	0.0239478935836333
Lamtor4	-1.5661963178268	5.67863603182037	0.0188657838188693
Ighv1-82	-5.32354480189122	-1.83896411557825	0.0214438330976301
Gm14018	-3.72683286926146	-0.077689898523252	0.0241502842638436
Acy1	-5.02297935264461	-1.68220683324452	0.0209440441953784
BC051142	-5.09620932054182	-1.53543135720109	0.0214781208763252
Gm16042	-3.52702890000105	0.45095364436336	0.0246555906378439
Gm4869	-5.15740090755871	-1.93473122278978	0.0214319675164856
2610028H24Rik	-5.05346243605252	-1.39880927021052	0.0229037160499608
Fam92a	-5.74043083684596	-1.83741496672685	0.0220402166365247
Gm22504	-4.37310997921141	-0.502152751616117	0.0246555906378439
Iglon5	-3.42588543173175	0.742486256340332	0.0249733849647901
A330040F15Rik	-3.42121606688928	0.0668606147989737	0.0249733849647901
Rab43	-3.06834616666537	2.64928438676513	0.0249733849647901
Tctn1	-1.88263712221613	6.65794598196066	0.0180835788821624
Fastk	-1.14512093908997	4.87186933248089	0.0213000154582867
Gm16568	-3.57355954876882	-0.201665645561064	0.0253348734837125
Cops6	-2.50830637913785	3.67913477739038	0.0246916946440158
Daam2	-2.80256358097928	2.07708473902271	0.0253006998992812
Olfr455	-5.18326300785687	-1.32346687531386	0.0242530662421341
Pkn3	-4.31050333662885	-0.381809225489233	0.0254871523419001
Tlr2	2.08899106383053	5.77402609870832	0.0232510941638499
Psma3	-1.45290207746309	4.77534021483857	0.0223473714737202
Adam22	-3.64088596194976	0.672552153887559	0.026064043239874
Dnase2a	3.78869507932221	2.36836308920945	0.0259598748172905
Mypop	-3.6550484153814	0.322966522705228	0.0259598748172905
Gm28535	-5.35449554586067	-1.99823917393813	0.0232510941638499
Tnfrsf23	2.6301504850193	3.93482574552728	0.0259598748172905
Gm29439	-4.33036327196191	-0.864608164502919	0.0259598748172905
Gm20457	-3.59437944064799	0.268296235892257	0.026322825157914
1700086O06Rik	-3.89141540758558	-0.370873455908723	0.0259598748172905
Clec4d	1.49875634449942	8.24918797004353	0.0189014166081023
Gm15470	-4.14690904784183	-0.916786267138786	0.0259585447776121
Gm26280	-3.41937678769787	-0.0801088421387484	0.0264864651088121
Wbp2	-1.24163544996817	5.72722505155964	0.0237130179828237
Dap	-2.01447152106147	4.75627142968109	0.0249733849647901
4930512H18Rik	-3.52458188336416	0.722499012840286	0.0268182081957369
Gm36975	-4.2484148318609	-0.799849720541479	0.0259598748172905
2810430I11Rik	-5.37684472394635	-1.81406031674319	0.0245654502093293
Calml4	-5.16761902521449	-1.47992313375765	0.0251703434890071
Acod1	3.48182688560454	5.48620198456465	0.0249274539991678
Gm44892	-3.71211898149522	0.676136436963576	0.0271298026802642
Ica1l	-3.69598789298389	1.43713936203075	0.0276360973481994
mt-Nd4l	-5.41146948249134	-0.755605890588502	0.0249733849647901
Anks6	-4.0171252927128	0.579349372502978	0.0276360973481994
Gm10036	-3.91418438034929	1.41442867248069	0.026322825157914
Matn2	-4.88963127176107	-1.92896886367286	0.0252666677850092
Vdac1	-2.29405386807328	3.73722951136472	0.0272120306473525
Gm26848	-3.68719519072757	-0.443626282058164	0.0276880461459146
Gm17530	-4.94209170148928	-1.44050309962609	0.0262625688643134
Glis2	-3.60370895970841	-0.425338861420775	0.0285024890668717
Fam134b	1.21231687347693	7.30693716743803	0.0222046083378634
Cdk2	-2.47084475426021	3.02188072849612	0.028596562892606
Vopp1	2.55925163362935	3.08125650548832	0.0286987563173563
Nod1	1.54437836271785	6.65170611931995	0.0229037160499608
Gpm6b	-3.86059734753754	-0.723250272235127	0.0286987563173563
Gm9949	-2.01729422037944	5.11727616601083	0.025158542443781
Cela1	-4.89643597750899	-0.0992114698563254	0.0276135651674463
Zfp940	-3.58178756953764	-0.349916540465252	0.0288607987865032
Fosl2	1.36106036028255	9.39440574726774	0.018708687426626
Efr3a	-3.0517429693723	1.37157502800005	0.0288571753456385
Nphs1	-5.58665455912977	-1.71098037069087	0.0276497971552316
Mir291a	-3.71739194620243	0.587140619375038	0.0296906874395665
Gm37829	-3.45611367631467	0.255248116544437	0.0296906874395665
B930094E09Rik	-3.2884403267786	0.326360153464411	0.0296906874395665
Afg3l1	-2.73546880100361	2.43652326032065	0.0297193303056395
Myeov2	-3.24716717601879	1.69329201669944	0.0298238901099912
Gm26880	-5.05146966708666	-1.93356060490572	0.0276360973481994
Tnfaip3	3.12757780630524	5.05156695450812	0.0299995143596928
Ddx19a	-2.09983415198528	3.11107986825548	0.0293605101978619
Pde6b	-3.97967597878392	-0.825520160754367	0.0296906874395665
Zfhx2	-4.31348701009808	0.515184544965233	0.0298238901099912
Gm12195	-3.87079666287599	-0.741580254084681	0.0303021249146632
Cfd	-4.74819171184283	-1.67880242555948	0.0286176461246058
Gm17606	-2.42113658675882	3.44068725964056	0.0299995143596928
RP24-130A20.1	-3.77220035462098	-0.512355850324828	0.0310645059302738
Prss52	-4.95185198431816	-1.76215924525445	0.0290405252690535
Rsbn1l	-1.05254314758193	7.81014111394456	0.0209440441953784
Rb1	1.53805806201134	6.06081439915414	0.02494842543368
Marcksl1	2.55963152354232	7.0930086804894	0.0250319911402812
4931403E22Rik	-3.07707551186244	0.876285229866968	0.0316844738644935
Macrod1	-3.93678586409232	-0.894510014796767	0.0315551991269407
Nsg1	-3.5031694233394	-0.239770309881259	0.0319976557444441
Kpna4	1.37432021703799	7.8020664302762	0.0246555906378439
Cnn1	-4.69584566950523	-1.86776533439687	0.0294498453267
Gm25888	-4.81654806248916	-1.37611742267515	0.0299995143596928
Gm44957	-4.89974384851049	-1.33489959573112	0.0303564839621344
Gm17103	-3.10294113903076	0.603211393256881	0.0324805146058083
Fkbp15	-1.66058623631977	6.66135751040201	0.0260934251307654
Gm11769	-2.09416104709427	2.49695097110105	0.0315551991269407
Lix1l	-5.01882382925448	-1.47315752263406	0.0299995143596928
Gm37714	-5.21791989847924	-1.68415530302251	0.0299995143596928
Btf3	-1.44630215269081	4.63494519792529	0.0285024890668717
Cd80	3.77306260124628	4.19312630243158	0.0332048028399941
Cox6b2	-5.11771217325138	-1.2342529849867	0.0315551991269407
Smad7	2.40965676478165	4.08138623409669	0.0333789532940492
Tbpl2	-4.12224398083286	-1.01930051458595	0.0328160266800788
Gm16083	-4.62625100757714	-0.373704691946348	0.0333789532940492
Prg4	-3.31529503218317	0.925080945870997	0.0335138766707793
Tchh	-4.17515547907494	1.55777187710902	0.0332048028399941
Gm26858	-3.52629204660506	0.0297268226120817	0.0337778097884209
n-R5s202	-4.35103832201102	-1.07669435000967	0.0331425465503366
Kansl3	-1.50596362311423	6.00042989561082	0.0255283560140729
RP24-194N4.6	-4.59036433395248	-0.662577591352528	0.0332048028399941
Gm26770	-3.04256995675069	0.885781021057123	0.0337959295793577
Cyp4f17	-4.1180008229666	0.242544944190415	0.0337959295793577
Osm	2.28883651846846	5.67752082360267	0.0299995143596928
Mansc4	-5.18924810907253	-1.85003990785409	0.0313233471306408
Gm43910	-4.54950140287114	-1.0004225943653	0.0331425465503366
Arf4os	-3.46732209544499	-0.140872171942357	0.0339930979709263
Clec12a	-1.56188512441544	5.5294738276323	0.0301600039183331
Tnfrsf10b	-4.09961869148996	0.219577727394648	0.0339930979709263
Habp2	-6.01172692562538	-1.89886563433446	0.030978437038773
Prune2	-4.34894282666988	-0.660997500060254	0.0338749279927451
Gm26745	-4.38998355410055	-1.16661754723134	0.0333789532940492
Tubgcp6	-1.25699568782356	5.6212168091968	0.026064043239874
Ttll12	-4.73626863551546	-0.0125084649821523	0.0345142616981841
Cacng4	-5.53463788718686	-1.2916237089118	0.0315551991269407
Ube4bos3	-3.18589742136873	0.377750900711034	0.0349730970507828
Naalad2	-4.66818441919247	-1.71690406919261	0.0329381213913361
Car14	-3.38469643953906	0.890826768121791	0.0350738213327901
9430091E24Rik	-1.86030990792913	3.43519308646982	0.0317077623220628
Gm44350	-3.98417611783795	-0.473498611917426	0.0353453813626895
RP23-296G24.3	-3.26454528696546	-0.0485096228562917	0.0353453813626895
Cd247	-3.35531756788033	1.45296022750348	0.0353453813626895
C8g	-4.51612570457534	0.464536026950277	0.0354733807574616
Gm13339	-5.01683503925167	-0.418817117060032	0.0331631685010285
Gpr132	5.74358295217275	2.60281525548806	0.0353453813626895
Cand2	-3.59624004968179	0.739905918270936	0.0356589541298689
Gm15612	-3.60121488269392	0.336649997844169	0.0341434358650259
C130083M11Rik	-4.10701223664325	-1.03496847364051	0.0354733807574616
Scube3	-5.1829253217875	-1.68487451019088	0.0330581673789564
Gm35549	-4.17827522601122	-0.990455890186389	0.035539682414621
Tomt	-3.46790666846566	1.01760359023472	0.03628975913059
Gm37915	-3.63827066015197	0.878393571401477	0.0363158492666734
Faddos	-3.91237977412237	-0.905659808053288	0.0356847671959679
Ttc16	-3.52572714913066	1.78476610691706	0.036020527027772
Idh1	-1.90009160988046	4.38010681021298	0.035392583696756
Leng1	-1.36490441880341	6.01576835068534	0.0271298026802642
Gm37206	2.96674965036061	3.24068956797744	0.0348393864556422
Mir290a	-3.77339825613191	0.353141641320205	0.0371161328130705
Oip5	-3.97883921471776	-0.812526434976018	0.0365628631654446
9330121J05Rik	-4.94044897053229	-1.78060433075055	0.0337778097884209
Gm16069	-2.99251632335174	1.47549105471697	0.0375832797483884
Kcnj9	-5.0853578134833	-2.06881849608943	0.0342658917125764
Rab4a	-4.74038179698064	-1.96420237477909	0.0346561293830244
Arhgdib	-1.31775504597512	8.08424596671861	0.0259598748172905
Rpl35a-ps3	-3.5025061487768	0.0619022168569909	0.0388019056098738
Gm27991	-4.64284189130916	-1.18868533937804	0.0371161328130705
Aldh2	-1.61585552940482	7.06725770853104	0.0291900850972793
Nsun4	3.09874881827374	1.76601336252691	0.0390972143938826
Fanca	-2.37408379115851	5.26936350833481	0.0318353083932209
Gm26625	-3.80648185902816	-0.871565051342811	0.0389739297764851
Gm38102	-3.55480625366506	1.51189165046334	0.0392879038598901
4932443L11Rik	-3.36260680364858	0.123330371810628	0.039296123194533
Usp46os2	-3.6484841829882	-0.508807209539726	0.039296123194533
Gm28501	-3.6821498053096	0.51496928715946	0.039296123194533
Tspan14	1.89521543944634	5.07396203134664	0.0377631418796901
Gm37270	-3.06003508259827	0.637457687301044	0.0393664272679923
Mpc2	-2.51642102447179	3.6129971847924	0.039296123194533
Hpd	-7.60300553087785	-0.9463511970414	0.037726751069815
Rptor	3.9924354764118	1.68818249997977	0.039296123194533
Syt6	-5.11533591415788	-1.45715174106997	0.039296123194533
Pgp	-2.10621196274923	3.26495952793524	0.039296123194533
Gm26733	-3.24830439957615	1.07730723702592	0.0395880680727435
Cyp3a13	-3.63921066715316	1.78664129648281	0.0395880680727435
Cgn	-5.31183210431643	-1.93512871709785	0.0364424493292675
Pigw	-5.05130039146609	-1.35853449706184	0.0388162124020172
Gm43766	-2.67196000732146	1.45169182934317	0.0395880680727435
Basp1	2.2466096433352	7.56721980304613	0.0264614610282771
Gm37768	-3.19607246023604	0.212728016108348	0.0399319225917785
Cep19	-1.9884791941777	5.19264127702318	0.0365628631654446
Sqrdl	-1.53269564755896	5.8029621854143	0.0349730970507828
Grip1	-4.67223951939289	-1.11432125195584	0.039296123194533
Gm17023	-3.19755264174895	0.479756593241928	0.0403501781953286
Gm43510	-4.17174131247301	-1.15142651217325	0.0398442034709824
Prickle3	-1.05373123864253	7.85382460346242	0.025158542443781
Gm16549	-3.36723311972066	0.116239947874848	0.0404407788854628
Gm4654	-3.8285001762603	-0.688992739979554	0.0404407788854628
4632428C04Rik	-4.77144551956162	-1.67386287740319	0.039296123194533
2700081O15Rik	-3.57857779701169	0.396211301958601	0.0404407788854628
Aste1	-1.55438442268553	4.39172984947007	0.0339930979709263
Mir294	-3.41475934093327	0.313181344737981	0.0412198269683708
Gm26785	-4.74188420221045	-1.26763065720642	0.0399319225917785
Galr2	-4.63572835064373	-1.03027982359143	0.0403501781953286
Gm26904	-3.21772338599313	3.05946852819613	0.0397781067035512
Glt8d2	-4.07466203117326	-1.06010955916117	0.0404407788854628
Cyp2t4	-3.54650440412193	0.547533445973742	0.0412976562298348
Gas2	-4.08621521436672	0.484742714027473	0.0412976562298348
Gm26695	-3.40052267547226	0.301090171002419	0.0412976562298348
Plcd3	-5.29084723301804	-1.50549680715027	0.039296123194533
Sult6b1	-3.52153344018713	-0.0753749161317641	0.0415256096501662
Gm10550	-3.22714415461396	1.02439421438958	0.0413056545497319
Ltbp3	-3.13415998858342	0.60357248791889	0.0414462818465751
Plvap	-5.15617653352436	-1.28364203636172	0.0400742004191782
Kctd12	1.55946310769008	8.75179426277884	0.0276360973481994
RP23-61O11.12	-4.80470374783058	-1.55288224584213	0.039296123194533
Tsfm	-3.3488671073911	0.840610552915729	0.0417111969172661
Cdc42ep2	2.94714212463503	3.38601859784297	0.0417584055929183
Gm28438	-3.81982556519482	0.862287849402625	0.0421327666553728
Notum	-4.94591913597611	-1.92402931551656	0.0395880680727435
K230010J24Rik	-5.39588789141472	-0.381351524321952	0.0417584055929183
Snhg14	-2.98352289228186	1.97197923670311	0.0417584055929183
Aspdh	-5.32387323305513	-1.94438969760824	0.0399319225917785
Emx1	-3.93571728030338	-0.96909657739761	0.0426884827246394
Gm13609	-3.16142155281288	0.0292246190936929	0.0428495577311742
Gm17206	-3.32314440953321	-0.19212237212254	0.042859511921057
Fam227b	-4.97552694043118	-1.46444904420553	0.0412976562298348
Aim1l	-3.74610819657505	0.790110838131834	0.0428951939748113
Gm14023	6.32425752483888	1.46476309491023	0.0429879437184964
Pilrb1	-0.94470787385928	6.78004237149998	0.0305727233806894
Rnmtl1	-4.79505569057909	-1.47849670676673	0.0412976562298348
Fam83a	-4.65715795608703	-1.56670033642625	0.0415616819913412
mt-Co2	-5.21963310136554	1.82679848149176	0.0432948028227911
Cxcr4	1.95453301280044	7.63006891548777	0.0319976557444441
Dcst2	-3.50492750212911	0.168160149284993	0.0435175479070942
Bhlhe40	3.30895486925718	4.23413470463012	0.043072434316115
Gm12531	-3.18027110394821	0.83357295104411	0.0435175479070942
Gm16984	-3.43444912584142	0.495427350020768	0.0437047119180126
Gm26819	-3.17387938517326	1.22547872055112	0.0435672478279066
Pde8b	-3.51750535610974	-0.0858410308634616	0.0440500075783622
Zscan10	-3.65349777588659	-0.680530176927706	0.0441021154861062
Ier3	2.32674234780092	4.58074005439156	0.043072434316115
Chd6	-2.82152090761657	2.29315210003829	0.0441021154861062
Rpl9-ps7	-3.88656628103224	0.227430740379168	0.0428951939748113
Gm12036	-3.66587756418516	-0.481481556141154	0.0447673954935605
Akap9	-1.45920055164162	5.99583937580914	0.0399319225917785
Endog	-4.40209160859518	-1.3135142891621	0.0443923777859782
Rmnd1	-1.8791179765691	4.1254718444949	0.040440303043592
Gm22481	-4.76712148634332	-1.73510448808813	0.0428026748969043
Trim15	-3.83686226039547	-0.884563424221872	0.0458175092322239
Prickle1	-4.57394272091015	-1.7279157019803	0.0433688531230429
Zbtb46	-4.4128397088788	-0.887514371959423	0.0447673954935605
Syn3	-3.49573541406895	0.285657462111115	0.0459463374779742
Retn	-1.82309841200502	4.843280030335	0.0387601571404335
Mapk13	-1.42025755043858	5.00661224722002	0.0412976562298348
Slc20a1	1.91297889349209	5.40688028302152	0.0404407788854628
Hspb1	-3.97047696414573	-0.679731049237144	0.046351928123182
Gm26594	-3.92760007023092	-1.06149105367356	0.0461717960901265
Fstl3	-1.8866421611717	2.91906128675543	0.0434804068052525
Gm26636	-2.90177729803094	0.973502457499839	0.0467818257399742
Cacul1	1.0247715880727	5.95485067982018	0.0371437870501658
Agt	-6.96643131332143	-1.41607161771506	0.0455072865845993
Coro2b	-4.73773001234517	-1.14161738452349	0.0459936326363946
2010309G21Rik	-4.57812836597534	-1.84038143303562	0.0458357559541734
Rnf25	-1.5813492203279	4.26820535188772	0.0432948028227911
Rbpjl	-4.8097122132446	-1.58066787053443	0.0452763537477731
Cd27	-3.48222611247835	0.307654016722979	0.0478572263208037
Gm5914	-3.90659900895111	0.706209609010726	0.0468341211199156
Gm17529	-3.03411220663002	0.334050262454205	0.0478572263208037
Ccdc175	-2.9489232883133	0.121611395517341	0.0480028076433008
Gm26723	-2.90026828198107	0.881155203603879	0.0478572263208037
Gm10401	-2.90085892783622	1.21751347371841	0.0478572263208037
Gm17090	-3.21890147912842	-0.12724163583582	0.0485747425829388
Mylip	1.53554815411529	5.97907214524616	0.0432008566270156
Utp20	-4.37557086239373	-0.381537222649236	0.0485747425829388
Gm26587	-3.36867285957913	-0.0966403975131876	0.04867787582074
Gm8093	-3.44709172196569	-0.399251456688088	0.04867787582074
Pgap2	1.16589531829893	4.76587765408371	0.0404407788854628
1700001K19Rik	-4.41559179571106	-1.06499977974411	0.0485747425829388
Mpeg1	1.56374406979886	9.71176257942273	0.0280100455213489
Gm16091	3.05627257409029	4.02387587141382	0.0451583271090627
Gm26741	-3.39270274005671	-0.296485762192116	0.0487833692734069
Zfyve26	2.14495173758078	5.46924441787018	0.0457303835963367
Gm26623	-5.39142771924994	-0.854666900769999	0.04867787582074
Ager	-2.08801624904907	3.71091835518995	0.0480379045900721
Spg7	-1.95070087513973	3.78384675962051	0.0478572263208037
Gm43989	-3.42410246317598	0.89073274391347	0.0488493640758713
E130102H24Rik	-3.18235976666728	3.39781320007538	0.0478572263208037
Ppp1r42	-3.29729040328653	1.67199915910637	0.0496815355389889
A430105I19Rik	-4.9207491852739	-1.19439848386642	0.0480379045900721
Gm11508	-3.1201903734741	1.54848955743412	0.0490306574348402
Gm16092	-4.98286301632132	-1.55699344160926	0.0489245034069312
Ncbp1	-1.68590738471338	4.24079717005325	0.0447569877636671
Gm11429	-4.55066852642998	-1.62974306554629	0.0485747425829388
Gm43846	-4.78941171507561	-1.70491412893045	0.0485747425829388
Gm11131	2.72896186091098	4.12557573212927	0.046351928123182
Snrnp27	-2.86972263311288	3.99292427837611	0.04867787582074
Gm15265	2.10320142459655	4.14389259357754	0.0447569877636671
Gm44287	-2.94643355279539	2.17249247431673	0.0488493640758713
Tmem97	-4.39776339347146	-1.56424168555326	0.0487259780083713
Thrsp	-5.28915412458277	-1.80591490106487	0.0475252759137957
Psmc3	-1.63029677047568	5.39198334707748	0.0398274416186005
Get4	-1.57127582071719	3.60087798146231	0.0459463374779742
Kcnip4	-4.04226710692594	-1.2150142139933	0.0499686849766714
Gm14025	-4.01861024158248	-1.50682356948683	0.0499686849766714
Slc24a4	-5.00318573648517	-1.78060433075055	0.0489245034069312
Gm23640	-4.34944421078936	-1.9183050378086	0.0487833692734069
Rap1b	0.794051158590301	8.71739477687246	0.0332048028399941
Abcg1	1.60331983133295	5.9422242966244	0.0469655234575916
Nck1	-1.39580933021051	4.84510725965552	0.0484434791883849
Zfp276	-1.35369546743214	6.28734237154756	0.0412198269683708
Plekho2	1.41097250819048	7.71544598615359	0.0404407788854628
Sp110	-1.08707808752487	5.41424137689334	0.0417584055929183
Fam114a1	-1.28454798161377	6.74726422672508	0.039296123194533
Cd300a	1.10115286754847	7.88037770710055	0.039296123194533
Tnfaip8	-1.25366407152337	6.36826497513361	0.0435175479070942
Jmjd1c	1.16529628956177	7.870561601606	0.0430669377408897
Tuba4a	-1.10107594107865	6.23588891865997	0.0417584055929183
G0s2	2.65507731764103	5.92592431090791	0.0499177493054353
Ubl5	-1.21555814331102	7.30943711914077	0.0379233783409118
Nin	-1.17567441834874	7.54072192004021	0.0461060043764527
Preb	1.01293651665537	8.58273680725966	0.0395880680727435
Plek	1.01218049244028	9.42577170671374	0.0395880680727435
Psap	1.57392561112616	8.61897533735364	0.0467818257399742
Srgn	1.16616629247696	9.34126059735381	0.0457303835963367
Anxa1	-1.46690388382824	8.64436210508077	0.0459752678990292
Cd33	1.10354636120551	9.70213994387809	0.0435175479070942
