# Supplementary material for: Two transcriptionally and functionally distinct waves of neutrophils during mouse acute liver injury
Source: Hepatol Commun. 2024 Jun 19;8(7):e0459. doi: 10.1097/HC9.0000000000000459 (PMC11186811; doi:10.1097/HC9.0000000000000459)
Supplement: SUPPLEMENTARY MATERIAL [file hc9-8-e0459-s008.xlsx]

## Sheet: Feuil1
Table S10. Comprehensive list of all statistically significant GSEA genesets enriched in liver neutrophils from 24h post-injury compared to naïve liver neutrophils extracted from the GSE180824 datasets. A total of 127 subsets from the Gene Ontology: Biological Processing geneset were enriched in liver neutrophils from 24h post-injury compared to control. A false discovery rate (FDR) < 0.1 and an …
Pathway	Size	NES	FDR
GOBP_CYTOPLASMIC_TRANSLATION	137	-2.00906	5.23352e-06
GOBP_AEROBIC_RESPIRATION	154	-1.91299	1.81164e-05
GOBP_COMPLEMENT_ACTIVATION	47	-2.20923	2.01892e-05
GOBP_OXIDATIVE_PHOSPHORYLATION	117	-1.9988	2.01892e-05
GOBP_PHAGOCYTOSIS_RECOGNITION	36	-2.23748	3.7714e-05
GOBP_STEROID_METABOLIC_PROCESS	182	-1.84504	4.28552e-05
GOBP_HUMORAL_IMMUNE_RESPONSE_MEDIATED_BY_CIRCULATING_IMMUNOGLOBULIN	45	-2.17858	6.62491e-05
GOBP_CELLULAR_RESPIRATION	194	-1.78811	0.000142398
GOBP_NEGATIVE_REGULATION_OF_HYDROLASE_ACTIVITY	204	-1.77282	0.000190436
GOBP_ATP_SYNTHESIS_COUPLED_ELECTRON_TRANSPORT	64	-2.04667	0.000190436
GOBP_ENERGY_DERIVATION_BY_OXIDATION_OF_ORGANIC_COMPOUNDS	253	-1.71022	0.000190436
GOBP_HUMORAL_IMMUNE_RESPONSE	118	-1.91447	0.000209255
GOBP_SECONDARY_ALCOHOL_METABOLIC_PROCESS	101	-1.91231	0.000261424
GOBP_AEROBIC_ELECTRON_TRANSPORT_CHAIN	53	-2.04995	0.000460657
GOBP_PROTON_MOTIVE_FORCE_DRIVEN_ATP_SYNTHESIS	64	-1.99478	0.000478511
GOBP_ELECTRON_TRANSPORT_CHAIN	88	-1.92526	0.000574284
GOBP_ALPHA_AMINO_ACID_CATABOLIC_PROCESS	46	-2.05452	0.000683144
GOBP_RESPONSE_TO_MOLECULE_OF_BACTERIAL_ORIGIN	226	1.70325	0.000811161
GOBP_ALCOHOL_METABOLIC_PROCESS	218	-1.67103	0.000941549
GOBP_ORGANIC_HYDROXY_COMPOUND_METABOLIC_PROCESS	307	-1.57824	0.00105938
GOBP_NUCLEOSIDE_TRIPHOSPHATE_BIOSYNTHETIC_PROCESS	107	-1.83513	0.00105938
GOBP_ATP_BIOSYNTHETIC_PROCESS	89	-1.88556	0.00105938
GOBP_STEROID_ESTERIFICATION	13	-2.04279	0.00107517
GOBP_NEGATIVE_REGULATION_OF_PEPTIDASE_ACTIVITY	130	-1.80245	0.00120921
GOBP_CHOLESTEROL_EFFLUX	39	-2.01755	0.00120921
GOBP_PROTEIN_CONTAINING_COMPLEX_REMODELING	22	-2.07175	0.00123768
GOBP_NEGATIVE_REGULATION_OF_COAGULATION	32	-2.0439	0.00134199
GOBP_CELLULAR_AMINO_ACID_CATABOLIC_PROCESS	58	-1.93876	0.00151018
GOBP_PROTEIN_ACTIVATION_CASCADE	18	-2.01395	0.00266598
GOBP_REGULATION_OF_COAGULATION	46	-1.95871	0.00329971
GOBP_ORGANIC_HYDROXY_COMPOUND_TRANSPORT	155	-1.68857	0.00421892
GOBP_CELL_RECOGNITION	91	-1.80309	0.00421892
GOBP_BLOOD_COAGULATION_FIBRIN_CLOT_FORMATION	13	-1.97793	0.00421892
GOBP_SENSORY_PERCEPTION_OF_CHEMICAL_STIMULUS	55	-1.88603	0.00421892
GOBP_ONE_CARBON_METABOLIC_PROCESS	25	-1.97822	0.00450786
GOBP_NEGATIVE_REGULATION_OF_WOUND_HEALING	46	-1.92403	0.00485747
GOBP_REGULATION_OF_PHOSPHOLIPID_TRANSPORT	13	-1.9541	0.0065131
GOBP_POSITIVE_REGULATION_OF_STEROID_METABOLIC_PROCESS	25	-1.95836	0.0065131
GOBP_CELLULAR_RESPONSE_TO_BIOTIC_STIMULUS	185	1.60531	0.00666113
GOBP_SENSORY_PERCEPTION	253	-1.56013	0.00668828
GOBP_POSITIVE_REGULATION_OF_LEUKOCYTE_PROLIFERATION	111	1.77811	0.0073487
GOBP_GENERATION_OF_PRECURSOR_METABOLITES_AND_ENERGY	345	-1.49298	0.0104451
GOBP_NEGATIVE_REGULATION_OF_ENDOPEPTIDASE_ACTIVITY	102	-1.73991	0.0116936
GOBP_PHOSPHOLIPID_EFFLUX	11	-1.94697	0.011796
GOBP_TRIGLYCERIDE_METABOLIC_PROCESS	75	-1.76783	0.0127724
GOBP_COAGULATION	116	-1.6981	0.0140264
GOBP_PHOSPHOLIPID_TRANSPORT	57	-1.82976	0.0152928
GOBP_STEROL_BIOSYNTHETIC_PROCESS	44	-1.85376	0.0178561
GOBP_PROTEIN_LIPID_COMPLEX_SUBUNIT_ORGANIZATION	33	-1.88542	0.0186362
GOBP_PLASMINOGEN_ACTIVATION	18	-1.9009	0.0211669
GOBP_B_CELL_MEDIATED_IMMUNITY	117	-1.65964	0.0211669
GOBP_POSITIVE_REGULATION_OF_ION_TRANSMEMBRANE_TRANSPORT	103	-1.67951	0.0217073
GOBP_PURINE_CONTAINING_COMPOUND_BIOSYNTHETIC_PROCESS	172	-1.57988	0.0219023
GOBP_RESPONSE_TO_METAL_ION	187	-1.58318	0.0222614
GOBP_SMALL_MOLECULE_CATABOLIC_PROCESS	233	-1.53294	0.0243037
GOBP_POSITIVE_REGULATION_OF_LYMPHOCYTE_MIGRATION	25	2.02129	0.0243037
GOBP_ORGANOPHOSPHATE_ESTER_TRANSPORT	81	-1.71994	0.0264923
GOBP_NUCLEOSIDE_PHOSPHATE_BIOSYNTHETIC_PROCESS	200	-1.5409	0.0272027
GOBP_PATTERN_RECOGNITION_RECEPTOR_SIGNALING_PATHWAY	147	1.59205	0.0272027
GOBP_GRANULOCYTE_MIGRATION	105	1.71271	0.0283718
GOBP_MITOCHONDRIAL_ELECTRON_TRANSPORT_NADH_TO_UBIQUINONE	27	-1.86232	0.0297591
GOBP_ZYMOGEN_ACTIVATION	50	-1.79418	0.0297591
GOBP_ORGAN_OR_TISSUE_SPECIFIC_IMMUNE_RESPONSE	19	-1.85871	0.0297591
GOBP_RIBOSE_PHOSPHATE_BIOSYNTHETIC_PROCESS	172	-1.55842	0.0297591
GOBP_TOLL_LIKE_RECEPTOR_SIGNALING_PATHWAY	99	1.73528	0.0297591
GOBP_REGULATION_OF_LIPASE_ACTIVITY	47	-1.79487	0.0299694
GOBP_STEROID_BIOSYNTHETIC_PROCESS	96	-1.65389	0.0299694
GOBP_CELLULAR_AMINO_ACID_METABOLIC_PROCESS	170	-1.55396	0.0299694
GOBP_TRIGLYCERIDE_CATABOLIC_PROCESS	19	-1.85262	0.0314007
GOBP_STEROL_TRANSPORT	77	-1.72541	0.0337248
GOBP_POSITIVE_REGULATION_OF_LIPID_CATABOLIC_PROCESS	21	-1.83415	0.0349756
GOBP_NEGATIVE_REGULATION_OF_RESPONSE_TO_WOUNDING	58	-1.72593	0.0353119
GOBP_TRANSMISSION_OF_NERVE_IMPULSE	33	-1.82174	0.0353119
GOBP_CIRCADIAN_REGULATION_OF_GENE_EXPRESSION	51	1.9461	0.0353119
GOBP_ALPHA_AMINO_ACID_METABOLIC_PROCESS	117	-1.60688	0.0376466
GOBP_ORGANIC_ACID_CATABOLIC_PROCESS	150	-1.55386	0.0379407
GOBP_NEUTRAL_LIPID_METABOLIC_PROCESS	96	-1.63332	0.0380217
GOBP_NEUTRAL_LIPID_CATABOLIC_PROCESS	27	-1.83354	0.0397146
GOBP_FIBRINOLYSIS	14	-1.82331	0.0398902
GOBP_RESPONSE_TO_PH	30	-1.79221	0.0398902
GOBP_MYELOID_LEUKOCYTE_MIGRATION	160	1.44667	0.0400157
GOBP_REGULATION_OF_LEUKOCYTE_PROLIFERATION	189	1.44926	0.0400157
GOBP_ALCOHOL_BIOSYNTHETIC_PROCESS	97	-1.60665	0.040853
GOBP_PURINE_CONTAINING_COMPOUND_METABOLIC_PROCESS	346	-1.42086	0.0421807
GOBP_B_CELL_RECEPTOR_SIGNALING_PATHWAY	59	-1.72343	0.0428287
GOBP_DETECTION_OF_CHEMICAL_STIMULUS_INVOLVED_IN_SENSORY_PERCEPTION	13	-1.80159	0.0439341
GOBP_TOLERANCE_INDUCTION	18	2.06614	0.0464135
GOBP_STEROL_HOMEOSTASIS	60	-1.69257	0.046922
GOBP_HIGH_DENSITY_LIPOPROTEIN_PARTICLE_REMODELING	11	-1.83504	0.0472094
GOBP_NEUTROPHIL_MIGRATION	87	1.69794	0.0472094
GOBP_REGULATION_OF_TRIGLYCERIDE_CATABOLIC_PROCESS	12	-1.8039	0.0483201
GOBP_HOMOPHILIC_CELL_ADHESION_VIA_PLASMA_MEMBRANE_ADHESION_MOLECULES	29	-1.76959	0.0502523
GOBP_NEGATIVE_REGULATION_OF_PROTEOLYSIS	207	-1.50324	0.0539337
GOBP_GRANULOCYTE_CHEMOTAXIS	85	1.67561	0.0573311
GOBP_REVERSE_CHOLESTEROL_TRANSPORT	13	-1.78076	0.0595147
GOBP_NEGATIVE_REGULATION_OF_SIGNAL_TRANSDUCTION_BY_P53_CLASS_MEDIATOR	25	1.87684	0.0595147
GOBP_REGULATION_OF_STEROID_METABOLIC_PROCESS	67	-1.65488	0.060407
GOBP_MATURATION_OF_LSU_RRNA_FROM_TRICISTRONIC_RRNA_TRANSCRIPT_SSU_RRNA_5_8S_RRNA_LSU_RRNA	13	-1.77397	0.0639199
GOBP_CELL_MATRIX_ADHESION	143	-1.56432	0.0639199
GOBP_PLASMA_LIPOPROTEIN_PARTICLE_ASSEMBLY	20	-1.75446	0.0639199
GOBP_REGULATION_OF_STEROL_TRANSPORT	43	-1.7529	0.0692036
GOBP_NEGATIVE_REGULATION_OF_STEM_CELL_PROLIFERATION	16	-1.78223	0.0709133
GOBP_INNATE_IMMUNE_RESPONSE_IN_MUCOSA	11	-1.81087	0.073119
GOBP_REGULATION_OF_LIPID_CATABOLIC_PROCESS	47	-1.70649	0.0776407
GOBP_CD4_POSITIVE_ALPHA_BETA_T_CELL_ACTIVATION	93	1.60666	0.0776407
GOBP_POSITIVE_REGULATION_OF_HETEROTYPIC_CELL_CELL_ADHESION	11	-1.80161	0.0795591
GOBP_POSITIVE_REGULATION_OF_TRANSMEMBRANE_TRANSPORT	138	-1.54181	0.081703
GOBP_REGULATION_OF_ESTABLISHMENT_OF_PLANAR_POLARITY	15	-1.76124	0.0818612
GOBP_REGULATION_OF_ION_TRANSMEMBRANE_TRANSPORT	261	-1.43546	0.0818612
GOBP_LEUKOCYTE_CHEMOTAXIS	151	1.46598	0.0820843
GOBP_RESPONSE_TO_INORGANIC_SUBSTANCE	320	-1.38788	0.0840936
GOBP_REGULATION_OF_PLASMA_LIPOPROTEIN_PARTICLE_LEVELS	48	-1.71731	0.0855351
GOBP_CATION_TRANSMEMBRANE_TRANSPORT	405	-1.35601	0.0855351
GOBP_INTRINSIC_APOPTOTIC_SIGNALING_PATHWAY_IN_RESPONSE_TO_DNA_DAMAGE	90	1.64131	0.0879127
GOBP_GLYCEROLIPID_CATABOLIC_PROCESS	44	-1.68533	0.0887064
GOBP_ESTABLISHMENT_OF_TISSUE_POLARITY	26	-1.71731	0.0887064
GOBP_RESPONSE_TO_LEAD_ION	12	-1.75021	0.0887064
GOBP_DOPAMINE_METABOLIC_PROCESS	20	-1.71201	0.0887064
GOBP_ATP_METABOLIC_PROCESS	176	-1.46824	0.0890346
GOBP_DETECTION_OF_LIGHT_STIMULUS	22	-1.76116	0.0914123
GOBP_INTERLEUKIN_6_PRODUCTION	116	1.50867	0.0945
GOBP_REGULATION_OF_AMYLOID_BETA_CLEARANCE	16	-1.7451	0.094553
GOBP_POSITIVE_REGULATION_OF_LIPID_METABOLIC_PROCESS	111	-1.56939	0.0950957
GOBP_PHAGOSOME_MATURATION	18	1.90922	0.0982713
GOBP_RIBONUCLEOPROTEIN_COMPLEX_BIOGENESIS	363	-1.35243	0.0989591
GOBP_RESPONSE_TO_CHEMOKINE	39	1.86228	0.0993147
GOBP_REGULATION_OF_OSTEOBLAST_PROLIFERATION	19	-1.72825	0.0993847
