# Supplementary material for: Two transcriptionally and functionally distinct waves of neutrophils during mouse acute liver injury
Source: Hepatol Commun. 2024 Jun 19;8(7):e0459. doi: 10.1097/HC9.0000000000000459 (PMC11186811; doi:10.1097/HC9.0000000000000459)
Supplement: SUPPLEMENTARY MATERIAL [file hc9-8-e0459-s009.xlsx]

## Sheet: Feuil1
Table S11. Comprehensive list of all statistically significant GSEA genesets enriched in liver neutrophils from 72h post-injury compared to naïve liver neutrophils extracted from the GSE180824 datasets. A total of 85 subsets from the Gene Ontology: Biological Processing geneset were enriched in liver neutrophils from 72h post-injury compared to control. A false discovery rate (FDR) < 0.1 and an a…
Pathway	Size	NES	FDR
GOBP_COMPLEMENT_ACTIVATION	47	-1.95882	0.00174186
GOBP_STEROID_METABOLIC_PROCESS	182	-1.65249	0.00174186
GOBP_PHAGOCYTOSIS_RECOGNITION	36	-2.04885	0.00174186
GOBP_SECONDARY_ALCOHOL_METABOLIC_PROCESS	101	-1.80018	0.00190107
GOBP_TOLL_LIKE_RECEPTOR_SIGNALING_PATHWAY	99	1.92558	0.00359333
GOBP_ALCOHOL_METABOLIC_PROCESS	218	-1.55331	0.0120398
GOBP_SENSORY_PERCEPTION	253	-1.50837	0.0121864
GOBP_POSITIVE_REGULATION_OF_LEUKOCYTE_PROLIFERATION	111	1.74821	0.0121864
GOBP_ORGANIC_HYDROXY_COMPOUND_METABOLIC_PROCESS	307	-1.47972	0.0121864
GOBP_HUMORAL_IMMUNE_RESPONSE	118	-1.674	0.0155725
GOBP_NEGATIVE_REGULATION_OF_PEPTIDASE_ACTIVITY	130	-1.6594	0.0170115
GOBP_PHOSPHATIDYLCHOLINE_METABOLIC_PROCESS	43	-1.8359	0.0177636
GOBP_CHOLESTEROL_EFFLUX	39	-1.85044	0.0177636
GOBP_RESPONSE_TO_INTERLEUKIN_17	15	2.36596	0.0177636
GOBP_CELL_MIGRATION_INVOLVED_IN_SPROUTING_ANGIOGENESIS	36	2.05836	0.0281789
GOBP_ANTIGEN_PROCESSING_AND_PRESENTATION	92	1.7371	0.0281789
GOBP_REGULATION_OF_RENAL_SYSTEM_PROCESS	19	-1.94642	0.0281789
GOBP_SENSORY_PERCEPTION_OF_CHEMICAL_STIMULUS	55	-1.78574	0.0285532
GOBP_ALPHA_AMINO_ACID_CATABOLIC_PROCESS	46	-1.79749	0.0285532
GOBP_HUMORAL_IMMUNE_RESPONSE_MEDIATED_BY_CIRCULATING_IMMUNOGLOBULIN	45	-1.83794	0.0285532
GOBP_LIPOPOLYSACCHARIDE_MEDIATED_SIGNALING_PATHWAY	53	1.90039	0.0285532
GOBP_REGULATION_OF_PHOSPHATIDYLINOSITOL_3_KINASE_SIGNALING	62	-1.69393	0.0285532
GOBP_ANTIGEN_PROCESSING_AND_PRESENTATION_OF_PEPTIDE_ANTIGEN	54	1.87681	0.0285532
GOBP_ORGANIC_HYDROXY_COMPOUND_TRANSPORT	155	-1.56871	0.0285532
GOBP_AEROBIC_RESPIRATION	154	-1.53346	0.0332744
GOBP_POSITIVE_REGULATION_OF_INTERFERON_GAMMA_PRODUCTION	52	1.85085	0.0332744
GOBP_NEGATIVE_REGULATION_OF_HYDROLASE_ACTIVITY	204	-1.49694	0.0332744
GOBP_STEROID_BIOSYNTHETIC_PROCESS	96	-1.6397	0.033561
GOBP_POSITIVE_REGULATION_OF_PHOSPHATIDYLINOSITOL_3_KINASE_SIGNALING	45	-1.79763	0.0342782
GOBP_CELLULAR_AMINO_ACID_CATABOLIC_PROCESS	58	-1.72467	0.0342782
GOBP_OXIDATIVE_PHOSPHORYLATION	117	-1.60089	0.0342782
GOBP_REGULATION_OF_LIPID_CATABOLIC_PROCESS	47	-1.75927	0.0342782
GOBP_TYPE_I_INTERFERON_PRODUCTION	94	1.62363	0.0342782
GOBP_ORGAN_OR_TISSUE_SPECIFIC_IMMUNE_RESPONSE	19	-1.90019	0.0342782
GOBP_CD4_POSITIVE_ALPHA_BETA_T_CELL_ACTIVATION	93	1.6797	0.034658
GOBP_INNATE_IMMUNE_RESPONSE_IN_MUCOSA	11	-1.87199	0.0354619
GOBP_CELL_CELL_RECOGNITION	31	2.02054	0.0387488
GOBP_TRIGLYCERIDE_METABOLIC_PROCESS	75	-1.67211	0.0387488
GOBP_ANTIGEN_PROCESSING_AND_PRESENTATION_OF_EXOGENOUS_PEPTIDE_ANTIGEN	28	2.11094	0.0387488
GOBP_STEROID_ESTERIFICATION	13	-1.86568	0.0439762
GOBP_EXTERNAL_ENCAPSULATING_STRUCTURE_ORGANIZATION	147	-1.53245	0.0469658
GOBP_ATP_SYNTHESIS_COUPLED_ELECTRON_TRANSPORT	64	-1.68356	0.0503816
GOBP_PROTEIN_LIPID_COMPLEX_SUBUNIT_ORGANIZATION	33	-1.8148	0.057876
GOBP_PROTEIN_CONTAINING_COMPLEX_REMODELING	22	-1.84184	0.057876
GOBP_ANTIGEN_PROCESSING_AND_PRESENTATION_OF_EXOGENOUS_ANTIGEN	33	1.89846	0.057876
GOBP_DETECTION_OF_LIGHT_STIMULUS	22	-1.84679	0.057876
GOBP_INOSITOL_LIPID_MEDIATED_SIGNALING	107	-1.5649	0.057876
GOBP_ANTIGEN_PROCESSING_AND_PRESENTATION_OF_PEPTIDE_OR_POLYSACCHARIDE_ANTIGEN_VIA_MHC_CLASS_II	20	2.15884	0.057876
GOBP_RENAL_SYSTEM_PROCESS_INVOLVED_IN_REGULATION_OF_SYSTEMIC_ARTERIAL_BLOOD_PRESSURE	11	-1.83559	0.0590086
GOBP_GRANULOCYTE_CHEMOTAXIS	85	1.58914	0.0636845
GOBP_RESPONSE_TO_CHEMOKINE	39	1.80733	0.0636845
GOBP_DENDRITIC_CELL_ANTIGEN_PROCESSING_AND_PRESENTATION	12	2.19392	0.0636845
GOBP_NEGATIVE_REGULATION_OF_COAGULATION	32	-1.7532	0.0636845
GOBP_STEROL_BIOSYNTHETIC_PROCESS	44	-1.73375	0.0636845
GOBP_GRANULOCYTE_MIGRATION	105	1.54401	0.0636845
GOBP_POSITIVE_REGULATION_OF_SYSTEMIC_ARTERIAL_BLOOD_PRESSURE	14	-1.84896	0.0636845
GOBP_POSITIVE_REGULATION_OF_ALPHA_BETA_T_CELL_ACTIVATION	53	1.76466	0.0640652
GOBP_CYTOPLASMIC_PATTERN_RECOGNITION_RECEPTOR_SIGNALING_PATHWAY	42	1.78564	0.0640652
GOBP_POSITIVE_REGULATION_OF_T_CELL_PROLIFERATION	69	1.6253	0.0640652
GOBP_REGULATION_OF_B_CELL_PROLIFERATION	56	1.76353	0.0655104
GOBP_PHOSPHOLIPID_TRANSPORT	57	-1.67938	0.0669873
GOBP_ORGANIC_HYDROXY_COMPOUND_BIOSYNTHETIC_PROCESS	140	-1.49914	0.0708566
GOBP_NEUTROPHIL_CHEMOTAXIS	69	1.61018	0.0776025
GOBP_NEGATIVE_REGULATION_OF_ENDOPEPTIDASE_ACTIVITY	102	-1.54967	0.0797899
GOBP_NEUTRAL_LIPID_METABOLIC_PROCESS	96	-1.57127	0.0797899
GOBP_REGULATION_OF_LIPASE_ACTIVITY	47	-1.67914	0.0816602
GOBP_REGULATION_OF_PROTEIN_GLYCOSYLATION	11	2.12983	0.0816602
GOBP_P38MAPK_CASCADE	40	1.76263	0.0816602
GOBP_POTASSIUM_ION_TRANSPORT	110	-1.54994	0.0816602
GOBP_NEGATIVE_REGULATION_OF_B_CELL_APOPTOTIC_PROCESS	14	2.10643	0.0831888
GOBP_PEPTIDYL_THREONINE_MODIFICATION	94	1.48754	0.0832806
GOBP_POSITIVE_REGULATION_OF_STEROID_METABOLIC_PROCESS	25	-1.74076	0.0832806
GOBP_REGULATION_OF_CELL_MIGRATION_INVOLVED_IN_SPROUTING_ANGIOGENESIS	27	1.8933	0.0869684
GOBP_RESPONSE_TO_MACROPHAGE_COLONY_STIMULATING_FACTOR	11	2.11423	0.086986
GOBP_REGULATION_OF_ALPHA_BETA_T_CELL_ACTIVATION	87	1.59869	0.0923926
GOBP_ELECTRON_TRANSPORT_CHAIN	88	-1.54645	0.0923926
GOBP_NUCLEOTIDE_BINDING_DOMAIN_LEUCINE_RICH_REPEAT_CONTAINING_RECEPTOR_SIGNALING_PATHWAY	16	2.06227	0.0947156
GOBP_ALCOHOL_BIOSYNTHETIC_PROCESS	97	-1.54066	0.0947156
GOBP_T_HELPER_1_TYPE_IMMUNE_RESPONSE	37	1.74775	0.0947156
GOBP_POSITIVE_REGULATION_OF_TOR_SIGNALING	39	1.73781	0.0947156
GOBP_REGULATION_OF_SYSTEMIC_ARTERIAL_BLOOD_PRESSURE_BY_HORMONE	17	-1.75952	0.0948079
GOBP_REGULATION_OF_DIGESTIVE_SYSTEM_PROCESS	22	-1.77154	0.0948079
GOBP_NEGATIVE_REGULATION_OF_MUSCLE_CELL_DIFFERENTIATION	41	1.74008	0.0948079
GOBP_INTERLEUKIN_6_PRODUCTION	116	1.47738	0.0977523
